# Supplementary material for: A vlincRNA participates in senescence maintenance by relieving H2AZ-mediated repression at the INK4 locus
Source: Nat Commun. 2015 Jan 20;6:5971. doi: 10.1038/ncomms6971 (PMC4309439; doi:10.1038/ncomms6971)
Supplement: Supplementary Data 1 — List of all transcript domains whose expression changed during oncogene-induced senescence [file ncomms6971-s2.xlsx]

## Sheet: all (2)
Supplementary Data 1: List of all transcript domains whose expression changed during oncogene-induced senescence
For each transfrag (domain), the chromosome (sid) from which the domain has been found, its beginning, its end, its strand on the chromosome and its length are annotated.
All the genes found in each domain and their strand are also listed (one line per gene).
If no gene was found in the domain, Intergenic is marked in the “gene name” column.
The average ratio (Senescence over Proliferative (Control), Log2) of the domain is given in the last column.
sid	beg	end	domain strand	domain length	gene name	gene strand	SENVSCONT_AVG_Zone_MeanOnCount
chr1	773233	786750	-	13517	LOC643837	+	0.202973877912458
chr1	1018390	1037127	-	18737	C1orf159	-	0.284472604819277
chr1	1469522	1490261	-	20739	SSU72	-	0.256333274182305
chr1	6573383	6596242	-	22859	KLHL21	-	0.47048366484804
chr1	7987951	8008763	-	20812	ERRFI1	-	1.25199880418067
chr1	9084017	9185741	-	101724	MIR34A	-	1.95344760737217
chr1	9084017	9185741	-	101724	GPR157	-	1.95344760737217
chr1	9275252	9346070	-	70818	SPSB1	+	0.339257792027314
chr1	9349022	9355745	-	6723	SPSB1	+	0.389497750855172
chr1	15834858	15868336	-	33478	RSC1A1	+	0.292681273164207
chr1	15834858	15868336	-	33478	DDI2	+	0.292681273164207
chr1	16145634	16174048	-	28414	ZBTB17	-	0.200486714911591
chr1	16322306	16348659	-	26353	EPHA2	-	0.227784068227091
chr1	16437945	16441259	-	3314	INTERGENIC		0.574285392
chr1	17164597	17204486	-	39889	ATP13A2	-	0.307556312059219
chr1	17164597	17204486	-	39889	MFAP2	-	0.307556312059219
chr1	17164597	17204486	-	39889	CROCC	+	0.307556312059219
chr1	17605540	17636986	-	31446	RCC2	-	0.328630193939874
chr1	19546534	19683689	-	137155	CAPZB	-	0.315309108560182
chr1	21392308	21543776	-	151468	ECE1	-	0.447242736903616
chr1	21392308	21543776	-	151468	LOC100506801	+	0.447242736903616
chr1	23277169	23368003	-	90834	LUZP1	-	0.348629263688581
chr1	23277169	23368003	-	90834	KDM1A	+	0.348629263688581
chr1	25447233	25466034	-	18801	INTERGENIC		0.353230551658537
chr1	25497651	25516201	-	18550	RHD	+	0.168470838734568
chr1	27297677	27357472	-	59795	SLC9A1	-	0.535130853961999
chr1	32600786	32615023	-	14237	TSSK3	+	0.309147629801587
chr1	32600786	32615023	-	14237	BSDC1	-	0.309147629801587
chr1	33156655	33193506	-	36851	RNF19B	-	0.302427034502165
chr1	33561871	33668969	-	107098	PHC2	-	1.12225561467276
chr1	33561871	33668969	-	107098	MIR3605	-	1.12225561467276
chr1	36582685	36635476	-	52791	LSM10	-	0.345626706172141
chr1	36582685	36635476	-	52791	STK40	-	0.345626706172141
chr1	41743668	41881354	-	137686	HIVEP3	-	0.42822003085182
chr1	42519891	42572979	-	53088	FOXJ3	-	0.411378993646724
chr1	43059794	43087503	-	27709	ERMAP	+	0.474368661162528
chr1	43059794	43087503	-	27709	ZNF691	+	0.474368661162528
chr1	43539097	43562046	-	22949	TIE1	+	0.374851997773437
chr1	45039088	45058724	-	19636	PTCH2	-	0.608180726848635
chr1	45039088	45058724	-	19636	BTBD19	+	0.608180726848635
chr1	45039088	45058724	-	19636	TCTEX1D4	-	0.608180726848635
chr1	45039088	45058724	-	19636	PLK3	+	0.608180726848635
chr1	52180495	52211480	-	30985	RAB3B	-	0.224713906766744
chr1	54463220	54538459	-	75239	SSBP3	-	0.311051911200255
chr1	54544583	54647974	-	103391	SSBP3	-	0.415140706518313
chr1	58813423	58827410	-	13987	TACSTD2	-	0.35412114496063
chr1	59017563	59023201	-	5638	JUN	-	0.421288953986928
chr1	65204989	65225258	-	20269	INTERGENIC		0.196811951044304
chr1	66570970	66605423	-	34453	PDE4B	+	0.268778798176329
chr1	67576301	67646650	-	70349	SERBP1	-	0.256191592409091
chr1	67576301	67646650	-	70349	IL12RB2	+	0.256191592409091
chr1	68332673	68470782	-	138109	WLS	-	1.67795735680438
chr1	68332673	68470782	-	138109	MIR1262	-	1.67795735680438
chr1	68332673	68470782	-	138109	GNG12-AS1	+	1.67795735680438
chr1	79119734	79254736	-	135002	ELTD1	-	0.73843977935685
chr1	79300420	79426836	-	126416	INTERGENIC		0.472263136697931
chr1	83370695	83420167	-	49472	INTERGENIC		0.652398175230061
chr1	84733317	84790316	-	56999	RPF1	+	0.32078991166491
chr1	84733317	84790316	-	56999	GNG5	-	0.32078991166491
chr1	84882135	84928241	-	46106	SSX2IP	-	0.291044367480748
chr1	85260886	85263829	-	2943	MCOLN3	-	0.397114391
chr1	86035671	86045709	-	10038	COL24A1	-	0.211216046390977
chr1	86357326	86384529	-	27203	COL24A1	-	0.176857664775726
chr1	86807389	87037851	-	230462	CLCA4	+	0.63033325984069
chr1	86807389	87037851	-	230462	CLCA3P	+	0.63033325984069
chr1	86807389	87037851	-	230462	SH3GLB1	+	0.63033325984069
chr1	87081670	87143308	-	61638	2015-09-01	-	0.210918476109865
chr1	87958460	87965048	-	6588	INTERGENIC		0.109442380476191
chr1	89090949	89129590	-	38641	GTF2B	-	0.250069942290837
chr1	97305293	97442889	-	137596	DPYD-AS1	+	0.248837011190136
chr1	97305293	97442889	-	137596	DPYD	-	0.248837011190136
chr1	97448280	97523634	-	75354	DPYD	-	0.248349886192248
chr1	97448280	97523634	-	75354	DPYD-AS1	+	0.248349886192248
chr1	97614120	97635474	-	21354	DPYD	-	0.176717429416244
chr1	97654015	97797302	-	143287	DPYD	-	0.270981955753396
chr1	97840970	97942272	-	101302	DPYD	-	0.294691122412371
chr1	97948513	97968207	-	19694	DPYD	-	0.298151201320755
chr1	98004808	98283382	-	278574	MIR137HG	-	0.286011611924464
chr1	98004808	98283382	-	278574	DPYD	-	0.286011611924464
chr1	111939598	111966838	-	27240	RAP1A	+	0.279566882126437
chr1	111939598	111966838	-	27240	LOC100129269	-	0.279566882126437
chr1	114094454	114158701	-	64247	PTPN22	-	0.321139554571429
chr1	114094454	114158701	-	64247	RSBN1	-	0.321139554571429
chr1	114094454	114158701	-	64247	PHTF1	-	0.321139554571429
chr1	114161952	114194776	-	32824	PTPN22	-	0.209081138156566
chr1	114702378	114854678	-	152300	TRIM33	-	0.634377664176432
chr1	116829678	116914567	-	84889	CD58	-	0.29470374941092
chr1	119807201	119991774	-	184573	ZNF697	-	0.798211428328792
chr1	119807201	119991774	-	184573	LOC644242	-	0.798211428328792
chr1	119807201	119991774	-	184573	HSD3BP4	+	0.798211428328792
chr1	119807201	119991774	-	184573	HSD3B1	+	0.798211428328792
chr1	120177785	120194081	-	16296	NBPF7	-	0.164304343413174
chr1	120248306	120413827	-	165521	NOTCH2	-	0.318043046255927
chr1	143331466	143608926	-	277460	LOC653513	-	0.21691056133435
chr1	143331466	143608926	-	277460	PDE4DIP	-	0.21691056133435
chr1	143331466	143608926	-	277460	NBPF9	+	0.21691056133435
chr1	143643775	143851871	-	208096	SEC22B	+	0.34863277951567
chr1	143643775	143851871	-	208096	PDE4DIP	-	0.34863277951567
chr1	143984220	144037478	-	53258	NOTCH2NL	+	0.167502061191756
chr1	143984220	144037478	-	53258	NBPF10	+	0.167502061191756
chr1	144048457	144076813	-	28356	NBPF10	+	0.205660667094415
chr1	145058155	145071115	-	12960	INTERGENIC		0.10298087955414
chr1	146870238	146872111	-	1873	INTERGENIC		0.3042101875
chr1	147032198	147040772	-	8574	INTERGENIC		0.207156699868421
chr1	148026657	148050006	-	23349	FCGR1A	+	0.768655923240741
chr1	148026657	148050006	-	23349	HIST2H2BF	-	0.768655923240741
chr1	148060997	148080488	-	19491	HIST2H3A	-	0.934391399044944
chr1	148060997	148080488	-	19491	HIST2H2AA4	-	0.934391399044944
chr1	148060997	148080488	-	19491	HIST2H2AA3	-	0.934391399044944
chr1	148060997	148080488	-	19491	HIST2H4A	+	0.934391399044944
chr1	148060997	148080488	-	19491	HIST2H3C	-	0.934391399044944
chr1	148060997	148080488	-	19491	HIST2H4B	+	0.934391399044944
chr1	148090190	148124542	-	34352	HIST2H2BE	-	0.372388283802281
chr1	148090190	148124542	-	34352	HIST2H4A	-	0.372388283802281
chr1	148090190	148124542	-	34352	HIST2H4B	-	0.372388283802281
chr1	148090190	148124542	-	34352	HIST2H3A	+	0.372388283802281
chr1	148090190	148124542	-	34352	HIST2H3C	+	0.372388283802281
chr1	148175937	148248843	-	72906	OTUD7B	-	0.440297171370824
chr1	148787621	148819058	-	31437	MCL1	-	0.985069874549107
chr1	148787621	148819058	-	31437	MIR4257	+	0.985069874549107
chr1	148787621	148819058	-	31437	ADAMTSL4	+	0.985069874549107
chr1	149285940	149299268	-	13328	MLLT11	+	0.256217773380282
chr1	149285940	149299268	-	13328	CDC42SE1	-	0.256217773380282
chr1	149285940	149299268	-	13328	BNIPL	+	0.256217773380282
chr1	149285940	149299268	-	13328	C1orf56	+	0.256217773380282
chr1	151808518	151871789	-	63271	S100A1	+	0.854073968695653
chr1	151808518	151871789	-	63271	S100A13	-	0.854073968695653
chr1	151808518	151871789	-	63271	S100A16	-	0.854073968695653
chr1	151808518	151871789	-	63271	S100A14	-	0.854073968695653
chr1	153200076	153213254	-	13178	SHC1	-	0.379847444569536
chr1	153200076	153213254	-	13178	PYGO2	-	0.379847444569536
chr1	153446873	153482642	-	35769	GBAP1	-	0.410268799477503
chr1	153446873	153482642	-	35769	GBA	-	0.410268799477503
chr1	153446873	153482642	-	35769	MTX1	+	0.410268799477503
chr1	154117138	154131229	-	14091	SYT11	+	0.435680088379888
chr1	155357370	155374613	-	17243	CYCSP52	+	0.572595681714286
chr1	155357370	155374613	-	17243	ETV3	-	0.572595681714286
chr1	159335842	159391913	-	56071	UFC1	+	0.405151688548995
chr1	159335842	159391913	-	56071	DEDD	-	0.405151688548995
chr1	159335842	159391913	-	56071	PFDN2	-	0.405151688548995
chr1	159335842	159391913	-	56071	NIT1	+	0.405151688548995
chr1	159335842	159391913	-	56071	KLHDC9	+	0.405151688548995
chr1	159423647	159435659	-	12012	ADAMTS4	-	0.415253965063559
chr1	162287428	162288790	-	1362	INTERGENIC		0.289593523846154
chr1	168267428	168302598	-	35170	KIFAP3	-	0.145766080949721
chr1	168898485	168985947	-	87462	PRRX1	+	0.466581857008611
chr1	169924441	169977744	-	53303	VAMP4	-	0.527173965967976
chr1	170374000	170383272	-	9272	MIR3120	+	0.452243297936508
chr1	170374000	170383272	-	9272	MIR214	-	0.452243297936508
chr1	170374000	170383272	-	9272	MIR199A2	-	0.452243297936508
chr1	170374000	170383272	-	9272	DNM3OS	-	0.452243297936508
chr1	170374000	170383272	-	9272	DNM3	+	0.452243297936508
chr1	183524443	183552345	-	27902	IVNS1ABP	-	1.09468700027232
chr1	183524443	183552345	-	27902	SWT1	+	1.09468700027232
chr1	184898588	184918055	-	19467	PTGS2	-	0.457189707797101
chr1	196958804	197142569	-	183765	MIR181A1	-	0.267418869281706
chr1	196958804	197142569	-	183765	MIR181B1	-	0.267418869281706
chr1	196958804	197142569	-	183765	LOC100131234	-	0.267418869281706
chr1	196958804	197142569	-	183765	PTPRC	+	0.267418869281706
chr1	198549633	198640665	-	91032	C1orf98	-	0.416087883987688
chr1	199441369	199462320	-	20951	IGFN1	+	0.276999863923396
chr1	202630253	202647855	-	17602	PPP1R15B	-	0.25747718163522
chr1	206024324	206030134	-	5810	CD46	+	0.209422638861789
chr1	206036039	206107556	-	71517	LOC148696	+	0.762323740858779
chr1	206036039	206107556	-	71517	MIR29C	-	0.762323740858779
chr1	206036039	206107556	-	71517	MIR29B2	-	0.762323740858779
chr1	206277411	206295362	-	17951	PLXNA2	-	0.198879882127139
chr1	206308306	206341565	-	33259	PLXNA2	-	0.168178088504214
chr1	206362014	206383717	-	21703	PLXNA2	-	0.175384404164811
chr1	206449251	206467820	-	18569	PLXNA2	-	0.176588195757576
chr1	207854039	207891508	-	37469	MIR4260	-	0.629179664916268
chr1	207854039	207891508	-	37469	LAMB3	-	0.629179664916268
chr1	207907491	207917908	-	10417	G0S2	+	0.226477179108527
chr1	215770035	215810429	-	40394	GPATCH2	-	0.214026813038564
chr1	220032184	220305908	-	273724	INTERGENIC		2.51312616504194
chr1	220897895	220914659	-	16764	AIDA	-	0.391490514186046
chr1	220897895	220914659	-	16764	MIA3	+	0.391490514186046
chr1	220916358	220952630	-	36272	AIDA	-	0.29591838062724
chr1	220916358	220952630	-	36272	BROX	+	0.29591838062724
chr1	222313435	222338830	-	25395	INTERGENIC		0.301302670844371
chr1	222638018	222690078	-	52060	WDR26	-	0.273971433134096
chr1	222638018	222690078	-	52060	MIR4742	-	0.273971433134096
chr1	222785552	223027376	-	241824	CNIH3	+	0.661606461180324
chr1	229191000	229242110	-	51110	ARV1	+	0.320664625172991
chr1	229191000	229242110	-	51110	FAM89A	-	0.320664625172991
chr1	229191000	229242110	-	51110	MIR1182	-	0.320664625172991
chr1	230245406	230315024	-	69618	INTERGENIC		0.27266013587405
chr1	231256554	231334167	-	77613	PCNXL2	-	0.243856054257416
chr1	233885817	234096287	-	210470	MIR1537	-	0.393491247714487
chr1	233885817	234096287	-	210470	LYST	-	0.393491247714487
chr1	234413666	234508799	-	95133	GPR137B	+	0.310382584035159
chr1	234413666	234508799	-	95133	ERO1LB	-	0.310382584035159
chr1	236579898	236717491	-	137593	LOC339535	-	0.220709322451621
chr1	238784442	238842177	-	57735	GREM2	-	0.288629373812866
chr1	241350170	241486026	-	135856	SDCCAG8	+	0.846276775806578
chr1	241350170	241486026	-	135856	CEP170	-	0.846276775806578
chr1	241721454	241735980	-	14526	SDCCAG8	+	0.208273492460317
chr1	241721454	241735980	-	14526	AKT3	-	0.208273492460317
chr1	243672203	243674477	-	2274	KIF26B	+	0.352556199137931
chr1	247071457	247088827	-	17370	SH3BP5L	-	0.217624938484849
chr1	247071457	247088827	-	17370	MIR3124	+	0.217624938484849
chr6	91740	100560	-	8820	INTERGENIC		0.305702488349515
chr6	3028450	3049585	-	21135	RIPK1	+	0.220544974112903
chr6	9512367	9591299	-	78932	INTERGENIC		0.186572802211747
chr6	11802829	11876795	-	73966	ADTRP	-	0.790467689881734
chr6	15486921	15513849	-	26928	JARID2	+	0.123774862928322
chr6	16712330	16765856	-	53526	ATXN1	-	0.125045494680574
chr6	21697509	21708566	-	11057	SOX4	+	0.184948923421053
chr6	22597868	22608596	-	10728	INTERGENIC		0.0881511060526316
chr6	26195623	26244095	-	48472	HIST1H2BC	-	0.602567228766555
chr6	26195623	26244095	-	48472	HIST1H2AC	+	0.602567228766555
chr6	26195623	26244095	-	48472	HIST1H1T	-	0.602567228766555
chr6	26195623	26244095	-	48472	HFE	+	0.602567228766555
chr6	26195623	26244095	-	48472	HIST1H4C	+	0.602567228766555
chr6	26301234	26306270	-	5036	HIST1H3D	-	0.540876297478991
chr6	26384408	26393047	-	8639	INTERGENIC		0.677811623856209
chr6	27167884	27207964	-	40080	INTERGENIC		0.419192891063291
chr6	27213703	27221919	-	8216	HIST1H4I	+	0.563686748591549
chr6	27213703	27221919	-	8216	HIST1H2BK	-	0.563686748591549
chr6	30364726	30402156	-	37430	HCG18	-	0.299808511937716
chr6	30603978	30633784	-	29806	PRR3	+	0.295247404883721
chr6	30603978	30633784	-	29806	GNL1	-	0.295247404883721
chr6	30752036	30762645	-	10609	PPP1R18	-	0.38789798840708
chr6	30818468	30824465	-	5997	IER3	-	0.876014516949152
chr6	30964928	30977718	-	12790	MIR4640	+	0.189114777977941
chr6	30964928	30977718	-	12790	DDR1	+	0.189114777977941
chr6	31732286	31741172	-	8886	C6orf47	-	0.372010716908212
chr6	31732286	31741172	-	8886	GPANK1	-	0.372010716908212
chr6	31732286	31741172	-	8886	APOM	+	0.372010716908212
chr6	31933372	31938073	-	4701	NEU1	-	0.481849542659574
chr6	33367084	33397717	-	30633	DAXX	-	0.22588132110678
chr6	33367084	33397717	-	30633	ZBTB22	-	0.22588132110678
chr6	33367084	33397717	-	30633	TAPBP	-	0.22588132110678
chr6	33367084	33397717	-	30633	RGL2	-	0.22588132110678
chr6	33440747	33450786	-	10039	INTERGENIC		0.610197163636364
chr6	34309802	34322264	-	12462	C6orf1	-	0.272746583441558
chr6	34309802	34322264	-	12462	HMGA1	+	0.272746583441558
chr6	34654478	34773064	-	118586	C6orf106	-	0.446930025445605
chr6	35320571	35328770	-	8199	SCUBE3	+	0.867850115968587
chr6	35549257	35573981	-	24724	TULP1	-	0.301547517196262
chr6	35549257	35573981	-	24724	TEAD3	-	0.301547517196262
chr6	36750636	36775025	-	24389	CDKN1A	+	0.200046444125683
chr6	37278861	37295662	-	16801	TMEM217	-	0.305131914792453
chr6	37706167	37751633	-	45466	MDGA1	-	0.423453265297974
chr6	38246138	38253708	-	7570	BTBD9	-	0.236351306767677
chr6	38292215	38336221	-	44006	BTBD9	-	0.216349210563464
chr6	38339583	38363909	-	24326	BTBD9	-	0.200205514939759
chr6	38364086	38428917	-	64831	BTBD9	-	0.207390411068376
chr6	38443775	38662318	-	218543	BTBD9	-	0.355221173025057
chr6	42020771	42124318	-	103547	CCND3	-	0.417811059236479
chr6	43411319	43420285	-	8966	ZNF318	-	0.3204327275
chr6	43423684	43440886	-	17202	ZNF318	-	0.212088953627451
chr6	43676872	43703624	-	26752	GTPBP2	-	0.398803454124168
chr6	43676872	43703624	-	26752	POLH	+	0.398803454124168
chr6	43845583	43864399	-	18816	VEGFA	+	0.302815771575053
chr6	44084328	44150383	-	66055	INTERGENIC		0.275367489407563
chr6	63968969	63982176	-	13207	INTERGENIC		0.135042393314917
chr6	64337070	64342968	-	5898	PTP4A1	+	0.225492033401361
chr6	72074074	72177164	-	103090	MIR30C2	-	0.144785168714509
chr6	72074074	72177164	-	103090	MIR30A	-	0.144785168714509
chr6	79758173	79847918	-	89745	PHIP	-	0.210382548345824
chr6	81478979	81504042	-	25063	INTERGENIC		0.165089415990672
chr6	81529863	81718863	-	189000	INTERGENIC		0.336382457157181
chr6	83095178	83139966	-	44788	TPBG	+	0.249571341620839
chr6	86211483	86262243	-	50760	NT5E	+	0.344858713670411
chr6	90693189	90723728	-	30539	BACH2	-	0.377924738005952
chr6	90741106	90973317	-	232211	BACH2	-	0.381245348578686
chr6	90994235	91062137	-	67902	BACH2	-	0.311107756838295
chr6	105251757	105413718	-	161961	HACE1	-	0.360022015250247
chr6	106074467	106080121	-	5654	INTERGENIC		0.177744431219512
chr6	106105516	106123746	-	18230	INTERGENIC		0.142850547990798
chr6	106653468	106664863	-	11395	PRDM1	+	0.465110018088737
chr6	108449769	108505069	-	55300	OSTM1	-	0.229569154555151
chr6	109797278	109809089	-	11811	CD164	-	0.160311532835249
chr6	110994635	111132797	-	138162	CDK19	-	0.265169622347
chr6	111136430	111181595	-	45165	CDK19	-	0.222832219248862
chr6	112084549	112103066	-	18517	FYN	-	0.233270039633252
chr6	112108385	112138109	-	29724	FYN	-	0.198694915051128
chr6	112146423	112230895	-	84472	FYN	-	0.249230896707317
chr6	112232584	112299619	-	67035	FYN	-	0.379779448116147
chr6	112535005	112682595	-	147590	LAMA4	-	1.19709616848373
chr6	116543798	116553759	-	9961	NT5DC1	+	1.11460395220884
chr6	116543798	116553759	-	9961	COL10A1	-	1.11460395220884
chr6	116698558	116708253	-	9695	DSE	+	0.485800647272727
chr6	116698558	116708253	-	9695	TSPYL1	-	0.485800647272727
chr6	118754033	119138225	-	384192	BRD7P3	+	0.669734537520893
chr6	118754033	119138225	-	384192	PLN	+	0.669734537520893
chr6	118754033	119138225	-	384192	CEP85L	-	0.669734537520893
chr6	129752060	129939485	-	187425	LAMA2	+	0.575656218219484
chr6	130525636	130728514	-	202878	SAMD3	-	0.484688733606349
chr6	132216718	132229356	-	12638	ENPP1	+	0.139493132758621
chr6	133043270	133055965	-	12695	VNN1	-	0.230304477863636
chr6	133132246	133161277	-	29031	SLC18B1	-	0.304004137029289
chr6	135644230	135861363	-	217133	LINC00271	+	0.426285012629931
chr6	135644230	135861363	-	217133	MIR548H4	+	0.426285012629931
chr6	135644230	135861363	-	217133	AHI1	-	0.426285012629931
chr6	136360964	136553795	-	192831	PDE7B	+	0.388277525613379
chr6	136871756	136888971	-	17215	MAP7	-	0.195138570547945
chr6	138526042	138528406	-	2364	KIAA1244	+	0.233517592647059
chr6	139232536	139350495	-	117959	REPS1	-	0.458426272770238
chr6	139232536	139350495	-	117959	ECT2L	+	0.458426272770238
chr6	139594513	139609260	-	14747	TXLNB	-	0.286669426547619
chr6	143221254	143308124	-	86870	HIVEP2	-	0.237900606360122
chr6	147174919	147279145	-	104226	LOC729178	-	0.594613130359315
chr6	147174919	147279145	-	104226	ADGB	+	0.594613130359315
chr6	151619398	151638764	-	19366	AKAP12	+	0.180191723884297
chr6	151659158	151688106	-	28948	AKAP12	+	0.202359151444215
chr6	151710331	151721091	-	10760	AKAP12	+	0.904725169270386
chr6	153357992	153493212	-	135220	MTRF1L	-	1.01895255447004
chr6	153357992	153493212	-	135220	RGS17	-	1.01895255447004
chr6	158142037	158285747	-	143710	SNX9	+	0.285264701446915
chr1	708417	732627	+	24210	INTERGENIC		0.267237880463768
chr1	752932	784540	+	31608	LOC643837	+	0.531215973271187
chr1	6794480	6840604	+	46124	CAMTA1	+	0.227771057774763
chr1	6844101	6886187	+	42086	CAMTA1	+	0.218199502858824
chr1	7992290	8016083	+	23793	ERRFI1	-	0.305212995454546
chr1	9130579	9185814	+	55235	MIR34A	-	0.812600873346774
chr1	9273574	9355745	+	82171	SPSB1	+	1.19144881311358
chr1	11918015	11946685	+	28670	PLOD1	+	0.342805590590909
chr1	12148798	12192218	+	43420	MIR4632	+	0.284660416383664
chr1	12148798	12192218	+	43420	TNFRSF1B	+	0.284660416383664
chr1	15820402	15869364	+	48962	RSC1A1	+	0.978851276757813
chr1	15820402	15869364	+	48962	DDI2	+	0.978851276757813
chr1	16756673	16773452	+	16779	NBPF1	-	0.234371193991936
chr1	19796460	19829834	+	33374	C1orf151-NBL1	+	0.239739284536878
chr1	19796460	19829834	+	33374	MINOS1	+	0.239739284536878
chr1	19840739	19857880	+	17141	NBL1	+	0.320650783982036
chr1	19840739	19857880	+	17141	C1orf151-NBL1	+	0.320650783982036
chr1	20837085	20850587	+	13502	PINK1	+	0.263234256437247
chr1	23301537	23354950	+	53413	LUZP1	-	0.787172824708277
chr1	23990658	23994847	+	4189	GALE	-	0.471524983076923
chr1	23990658	23994847	+	4189	LYPLA2	+	0.471524983076923
chr1	25531784	25564902	+	33118	RHCE	-	0.202773341923775
chr1	25531784	25564902	+	33118	TMEM50A	+	0.202773341923775
chr1	28072662	28089120	+	16458	C1orf38	+	0.37400389756
chr1	28458718	28485479	+	26761	SESN2	+	0.34079280458221
chr1	33126923	33128543	+	1620	HPCA	+	0.936314131818182
chr1	36246555	36310525	+	63970	EIF2C3	+	0.226504154857347
chr1	36399427	36421476	+	22049	MAP7D1	+	0.171897683173077
chr1	39098335	39156853	+	58518	RHBDL2	-	0.350748049501511
chr1	39098335	39156853	+	58518	GJA9	-	0.350748049501511
chr1	39098335	39156853	+	58518	MYCBP	-	0.350748049501511
chr1	39098335	39156853	+	58518	GJA9-MYCBP	-	0.350748049501511
chr1	40278298	40312217	+	33919	PPT1	-	0.32801789915625
chr1	40278298	40312217	+	33919	CAP1	+	0.32801789915625
chr1	40399904	40480550	+	80646	RLF	+	0.382477653634506
chr1	40612174	40740422	+	128248	ZNF642	+	0.554625420319559
chr1	40612174	40740422	+	128248	SMAP2	+	0.554625420319559
chr1	40612174	40740422	+	128248	ZNF643	+	0.554625420319559
chr1	43539239	43567520	+	28281	TIE1	+	1.05607761060886
chr1	45038820	45059841	+	21021	PTCH2	-	1.58295958187643
chr1	45038820	45059841	+	21021	BTBD19	+	1.58295958187643
chr1	45038820	45059841	+	21021	TCTEX1D4	-	1.58295958187643
chr1	45038820	45059841	+	21021	PLK3	+	1.58295958187643
chr1	46458179	46465614	+	7435	LURAP1	+	0.580379488110236
chr1	46458179	46465614	+	7435	POMGNT1	-	0.580379488110236
chr1	51083832	51087738	+	3906	FAF1	-	0.567700368648649
chr1	52027163	52036746	+	9583	NRD1	-	0.192045676851852
chr1	52027163	52036746	+	9583	OSBPL9	+	0.192045676851852
chr1	59818714	59832754	+	14040	FGGY	+	0.168596158264463
chr1	66570542	66613186	+	42644	PDE4B	+	1.30361082671442
chr1	68424942	68433112	+	8170	WLS	-	0.219296746875
chr1	68424942	68433112	+	8170	GNG12-AS1	+	0.219296746875
chr1	70718491	70720242	+	1751	INTERGENIC		0.445344142857143
chr1	81739736	81744540	+	4804	INTERGENIC		0.622675088515625
chr1	84804146	84838920	+	34774	CTBS	-	0.365579067386609
chr1	85514804	85695029	+	180225	DDAH1	-	0.392359286694766
chr1	85514804	85695029	+	180225	LOC646626	+	0.392359286694766
chr1	85514804	85695029	+	180225	BCL10	-	0.392359286694766
chr1	85736473	85782832	+	46359	DDAH1	-	0.201296449001536
chr1	86943411	86987708	+	44297	SH3GLB1	+	0.639995207874602
chr1	87153122	87392808	+	239686	LOC339524	+	0.70107735765226
chr1	87153122	87392808	+	239686	HS2ST1	+	0.70107735765226
chr1	87490813	87641072	+	150259	LOC100505768	-	0.245401364075413
chr1	87490813	87641072	+	150259	LMO4	+	0.245401364075413
chr1	89871386	89982293	+	110907	LRRC8C	+	0.386767522040928
chr1	109938121	109963016	+	24895	GNAT2	-	0.55791309125523
chr1	109938121	109963016	+	24895	MIR197	+	0.55791309125523
chr1	109938121	109963016	+	24895	GNAI3	+	0.55791309125523
chr1	110349066	110369053	+	19987	AHCYL1	+	0.363967402921109
chr1	111964864	111990296	+	25432	RAP1A	+	0.249582889853516
chr1	114278405	114322963	+	44558	HIPK1	+	0.249851397724621
chr1	116321020	116455170	+	134150	SLC22A15	+	0.304073255437995
chr1	116717314	116749459	+	32145	ATP1A1	+	0.507437622963886
chr1	116717314	116749459	+	32145	ATP1A1OS	-	0.507437622963886
chr1	117849695	117880085	+	30390	MAN1A2	+	0.33362796881681
chr1	119484733	119598698	+	113965	WARS2	-	0.348964687139517
chr1	143305460	143548593	+	243133	LOC653513	-	0.197860567174699
chr1	143305460	143548593	+	243133	NBPF9	+	0.197860567174699
chr1	143305460	143548593	+	243133	PFN1P2	-	0.197860567174699
chr1	143920605	144082822	+	162217	NBPF10	+	0.500629371727653
chr1	143920605	144082822	+	162217	NOTCH2NL	+	0.500629371727653
chr1	144724030	144759411	+	35381	NBPF11	-	0.204694578474843
chr1	144724030	144759411	+	35381	NBPF24	-	0.204694578474843
chr1	146468177	146778118	+	309941	PPIAL4F	-	0.350910745753176
chr1	146468177	146778118	+	309941	PPIAL4E	-	0.350910745753176
chr1	146468177	146778118	+	309941	PPIAL4D	-	0.350910745753176
chr1	146468177	146778118	+	309941	NBPF14	-	0.350910745753176
chr1	148083206	148137871	+	54665	HIST2H2BE	-	0.641444631978547
chr1	148083206	148137871	+	54665	HIST2H2AC	+	0.641444631978547
chr1	148083206	148137871	+	54665	BOLA1	+	0.641444631978547
chr1	148083206	148137871	+	54665	HIST2H4A	-	0.641444631978547
chr1	148083206	148137871	+	54665	HIST2H2AB	-	0.641444631978547
chr1	148083206	148137871	+	54665	HIST2H4B	-	0.641444631978547
chr1	148083206	148137871	+	54665	HIST2H2AA3	+	0.641444631978547
chr1	148083206	148137871	+	54665	HIST2H2AA4	+	0.641444631978547
chr1	148083206	148137871	+	54665	HIST2H2BC	-	0.641444631978547
chr1	148083206	148137871	+	54665	HIST2H3C	+	0.641444631978547
chr1	148083206	148137871	+	54665	HIST2H3A	+	0.641444631978547
chr1	148802288	148820516	+	18228	MCL1	-	0.468959243095975
chr1	151015286	151017127	+	1841	LCE1F	+	1.39127027272727
chr1	154095623	154135762	+	40139	SYT11	+	0.496765478345196
chr1	154095623	154135762	+	40139	RIT1	-	0.496765478345196
chr1	157245902	157295951	+	50049	IFI16	+	0.457068144388235
chr1	158063097	158076499	+	13402	SLAMF8	+	0.620189629967742
chr1	158063097	158076499	+	13402	C1orf204	-	0.620189629967742
chr1	159368936	159397129	+	28193	UFC1	+	0.332349494930748
chr1	159368936	159397129	+	28193	USP21	+	0.332349494930748
chr1	159368936	159397129	+	28193	DEDD	-	0.332349494930748
chr1	159438090	159456259	+	18169	FCER1G	+	0.254719833836858
chr1	159438090	159456259	+	18169	NDUFS2	+	0.254719833836858
chr1	168898485	169011710	+	113225	PRRX1	+	1.44120333026364
chr1	169572090	169576961	+	4871	TOP1P1	+	0.330677006068376
chr1	169572090	169576961	+	4871	FMO4	+	0.330677006068376
chr1	169736475	169761737	+	25262	PRRC2C	+	0.231747834375
chr1	176332408	176360423	+	28015	RASAL2	+	0.248540731850829
chr1	176708895	176718817	+	9922	RASAL2	+	0.197470382703863
chr1	179116305	179125118	+	8813	XPR1	+	0.231137869318182
chr1	182007139	182167653	+	160514	RGL1	+	0.28684919951348
chr1	198993559	199056217	+	62658	CAMSAP2	+	0.244820155034168
chr1	199063814	199106877	+	43063	CAMSAP2	+	0.278622568104046
chr1	199435071	199465171	+	30100	IGFN1	+	0.724224982440121
chr1	202029927	202058579	+	28652	ZBED6	+	0.302071223560606
chr1	202029927	202058579	+	28652	ZC3H11A	+	0.302071223560606
chr1	204605209	204619169	+	13960	SRGAP2	+	0.19952161
chr1	204724478	204728428	+	3950	IKBKE	+	0.464170028888889
chr1	204731559	204747066	+	15507	IKBKE	+	0.402492147198697
chr1	204879785	204895479	+	15694	DYRK3	+	1.05009841043333
chr1	205137034	205144327	+	7293	FAIM3	-	0.505085215948276
chr1	205137034	205144327	+	7293	IL24	+	0.505085215948276
chr1	205887180	205888884	+	1704	CR1L	+	0.155794046341463
chr1	206048884	206053129	+	4245	INTERGENIC		0.140963991363636
chr1	207819478	207843853	+	24375	CAMK1G	+	0.237560928878327
chr1	207915407	207917866	+	2459	G0S2	+	0.648194196521739
chr1	208066700	208106199	+	39499	DIEXF	+	0.429969214503704
chr1	210533417	210557971	+	24554	PPP2R5A	+	0.188256480578512
chr1	212466044	212466081	+	37	INTERGENIC		0.509113
chr1	221055382	221104733	+	49351	DISP1	+	0.291139297263017
chr1	221108860	221152342	+	43482	DISP1	+	0.277469193580542
chr1	221180535	221193684	+	13149	DISP1	+	0.217577507413793
chr1	221240229	221251936	+	11707	DISP1	+	0.456320229820789
chr1	222368779	222417238	+	48459	FBXO28	+	0.873842648544001
chr1	222783230	223026613	+	243383	CNIH3	+	2.00193960566021
chr1	226852800	226854362	+	1562	DUSP5P	+	0.518303944222222
chr1	226852800	226854362	+	1562	RHOU	+	0.518303944222222
chr1	234385398	234504948	+	119550	GPR137B	+	0.532146395361558
chr1	234385398	234504948	+	119550	ERO1LB	-	0.532146395361558
chr1	234754975	234782730	+	27755	LGALS8	+	0.582868118181818
chr1	234754975	234782730	+	27755	HEATR1	-	0.582868118181818
chr1	241415711	241422069	+	6358	CEP170	-	0.247656382911392
chr1	241472075	241716314	+	244239	SDCCAG8	+	0.495578170710048
chr1	241472075	241716314	+	244239	MIR4677	+	0.495578170710048
chr1	241472075	241716314	+	244239	CEP170	-	0.495578170710048
chr1	242882038	242889779	+	7741	DESI2	+	0.082572409273743
chr1	243384523	243464705	+	80182	KIF26B	+	0.325865060059187
chr1	243619578	243640101	+	20523	KIF26B	+	0.125881708594771
chr1	243658736	243689516	+	30780	KIF26B	+	0.241023363706422
chr1	243706851	243712518	+	5667	KIF26B	+	0.245063872307692
chr1	243768819	243788562	+	19743	KIF26B	+	0.142607626363636
chr1	243931524	243939393	+	7869	KIF26B	+	0.37519267485
chr1	244797443	244838841	+	41398	CNST	+	0.207219586261981
chr1	245619246	245684445	+	65199	NLRP3	+	0.175491927399554
chr1	245619246	245684445	+	65199	OR2B11	-	0.175491927399554
chr6	3018986	3060746	+	41760	RIPK1	+	0.223623269013962
chr6	15353864	15605193	+	251329	JARID2	+	0.432173517307846
chr6	15607946	15636776	+	28830	DTNBP1	-	0.238494928974359
chr6	15607946	15636776	+	28830	JARID2	+	0.238494928974359
chr6	21702067	21708032	+	5965	SOX4	+	0.569470237635135
chr6	21777876	21830543	+	52667	LINC00340	+	0.219756199708455
chr6	22230749	22262821	+	32072	LINC00340	+	0.2260160494
chr6	22230749	22262821	+	32072	LOC729177	-	0.2260160494
chr6	26046335	26100317	+	53982	TRIM38	+	0.263172608696498
chr6	26232994	26253542	+	20548	INTERGENIC		0.862704334125874
chr6	26266952	26270718	+	3766	HIST1H2BD	+	0.94081755
chr6	26276879	26285359	+	8480	HIST1H2BD	+	0.4155956325
chr6	26628943	26635979	+	7036	HCG11	+	0.304365902777457
chr6	30647695	30656149	+	8454	ABCF1	+	0.21557118961039
chr6	30818729	30824465	+	5736	IER3	-	0.433554134234234
chr6	30960502	30977718	+	17216	MIR4640	+	0.40856579832869
chr6	30960502	30977718	+	17216	DDR1	+	0.40856579832869
chr6	32228519	32244335	+	15816	AGPAT1	-	0.259392454285714
chr6	32228519	32244335	+	15816	EGFL8	+	0.259392454285714
chr6	32228519	32244335	+	15816	LOC100507547	-	0.259392454285714
chr6	32228519	32244335	+	15816	PPT2	+	0.259392454285714
chr6	32228519	32244335	+	15816	PPT2-EGFL8	+	0.259392454285714
chr6	33495337	33532943	+	37606	ZBTB9	+	0.246898585720406
chr6	33495337	33532943	+	37606	SYNGAP1	+	0.246898585720406
chr6	33495337	33532943	+	37606	MIR5004	+	0.246898585720406
chr6	33703616	33781436	+	77820	MNF1	-	0.353072248062419
chr6	33703616	33781436	+	77820	ITPR3	+	0.353072248062419
chr6	34313563	34322264	+	8701	HMGA1	+	0.819585282547169
chr6	34313563	34322264	+	8701	C6orf1	-	0.819585282547169
chr6	34324184	34361436	+	37252	C6orf1	-	0.380846915972603
chr6	35290198	35349719	+	59521	SCUBE3	+	1.15072334281773
chr6	35290198	35349719	+	59521	ZNF76	+	1.15072334281773
chr6	35439391	35506374	+	66983	PPARD	+	0.236470307928437
chr6	36203296	36220517	+	17221	MAPK13	+	0.474844417942122
chr6	36749700	36767876	+	18176	CDKN1A	+	0.461166029584775
chr6	37894970	38159443	+	264473	ZFAND3	+	0.291752256907797
chr6	38162307	38226278	+	63971	ZFAND3	+	0.23036655
chr6	41148753	41181396	+	32643	LOC221442	+	0.378867786608876
chr6	41148753	41181396	+	32643	NFYA	+	0.378867786608876
chr6	43054911	43090487	+	35576	KLHDC3	+	0.283377739215517
chr6	43054911	43090487	+	35576	MEA1	-	0.283377739215517
chr6	43054911	43090487	+	35576	PPP2R5D	+	0.283377739215517
chr6	43054911	43090487	+	35576	PEX6	-	0.283377739215517
chr6	43600789	43620224	+	19435	XPO5	-	0.212773187058824
chr6	43845668	43862441	+	16773	VEGFA	+	0.572405212616823
chr6	44297878	44321161	+	23283	SLC29A1	+	0.318106763752759
chr6	45499849	45631877	+	132028	RUNX2	+	0.447179879048258
chr6	57027734	57058320	+	30586	KIAA1586	+	0.321664777852349
chr6	63978567	63981640	+	3073	INTERGENIC		0.664250350980392
chr6	64340729	64351994	+	11265	PTP4A1	+	0.479242828723404
chr6	64403795	64556099	+	152304	EYS	-	0.450327880693011
chr6	64403795	64556099	+	152304	PHF3	+	0.450327880693011
chr6	74462009	74621500	+	159491	CD109	+	0.253287637566456
chr6	74835560	74937981	+	102421	INTERGENIC		0.212009671063151
chr6	83127916	83210554	+	82638	TPBG	+	0.322180460938578
chr6	84287322	84298171	+	10849	PRSS35	+	0.27419781472103
chr6	86052789	86053619	+	830	INTERGENIC		0.537543077777778
chr6	86216349	86265518	+	49169	NT5E	+	1.14847857423494
chr6	96161263	96163995	+	2732	MANEA	+	0.219078199193548
chr6	106640403	106664669	+	24266	PRDM1	+	1.30185360011401
chr6	107456169	107473848	+	17679	C6orf203	+	0.350535710243903
chr6	111693193	111762591	+	69398	REV3L	-	0.319039204574157
chr6	111693193	111762591	+	69398	KIAA1919	+	0.319039204574157
chr6	116547442	116548813	+	1371	COL10A1	-	0.79832824054054
chr6	116547442	116548813	+	1371	NT5DC1	+	0.79832824054054
chr6	116799834	116833646	+	33812	DSE	+	0.107387114405405
chr6	116861984	116883200	+	21216	DSE	+	0.288946887802875
chr6	117913286	117935072	+	21786	DCBLD1	+	0.163517308884976
chr6	130727027	130829573	+	102546	TMEM200A	+	0.262845167790203
chr6	130727027	130829573	+	102546	SAMD3	-	0.262845167790203
chr6	132171095	132258482	+	87387	ENPP1	+	0.598772923180653
chr6	134346522	134353311	+	6789	SLC2A12	-	0.229931986374269
chr6	134346522	134353311	+	6789	TBPL1	+	0.229931986374269
chr6	139144718	139158593	+	13875	CCDC28A	+	0.275232285721925
chr6	139393756	139409664	+	15908	ABRACL	+	0.147381833507463
chr6	139495282	139558897	+	63615	HECA	+	0.441205990239112
chr6	147252891	147258779	+	5888	LOC729178	-	0.13475228177305
chr6	147870320	147972933	+	102613	SAMD5	+	0.290893796193089
chr6	148010178	148052931	+	42753	INTERGENIC		0.199355962800609
chr6	148679486	148915376	+	235890	SASH1	+	0.492448978534088
chr6	149424899	149440316	+	15417	UST	+	0.383802427554744
chr6	149688539	149736469	+	47930	TAB2	+	0.169084989331683
chr6	151603248	151723439	+	120191	AKAP12	+	0.948142927660041
chr6	151753879	151794194	+	40315	ZBTB2	-	0.202924581259131
chr6	151753879	151794194	+	40315	RMND1	-	0.202924581259131
chr6	152457027	152462149	+	5122	ESR1	+	0.185286312481203
chr6	158134728	158292684	+	157956	SNX9	+	1.14836341975298
chr6	158322401	158459396	+	136995	SERAC1	-	0.344243905461474
chr6	158322401	158459396	+	136995	SYNJ2-IT1	+	0.344243905461474
chr6	158322401	158459396	+	136995	SYNJ2	+	0.344243905461474
chr1	4585	67675	-	63090	OR4F5	+	-0.270032070726052
chr1	4585	67675	-	63090	FAM138A	-	-0.270032070726052
chr1	4585	67675	-	63090	FAM138F	-	-0.270032070726052
chr1	4585	67675	-	63090	WASH7P	-	-0.270032070726052
chr1	4585	67675	-	63090	LOC100288778	-	-0.270032070726052
chr1	572408	707188	-	134780	LOC100288069	-	-0.176000241821295
chr1	572408	707188	-	134780	LOC100133331	-	-0.176000241821295
chr1	572408	707188	-	134780	OR4F3	-	-0.176000241821295
chr1	572408	707188	-	134780	OR4F29	-	-0.176000241821295
chr1	572408	707188	-	134780	OR4F16	-	-0.176000241821295
chr1	1648816	1683511	-	34695	SLC35E2	-	-0.138059698416928
chr1	1648816	1683511	-	34695	NADK	-	-0.138059698416928
chr1	1703512	1737337	-	33825	GNB1	-	-0.145683391757813
chr1	3639941	3654437	-	14496	TP73	+	-0.185289809311377
chr1	3639941	3654437	-	14496	TP73-AS1	-	-0.185289809311377
chr1	6167327	6181883	-	14556	RPL22	-	-0.38519772817757
chr1	6203612	6217438	-	13826	RNF207	+	-0.573721733173077
chr1	6203612	6217438	-	13826	ICMT	-	-0.573721733173077
chr1	6617169	6648450	-	31281	DNAJC11	-	-0.20537841566879
chr1	6617169	6648450	-	31281	THAP3	+	-0.20537841566879
chr1	8334831	8422757	-	87926	RERE	-	-0.459979566358904
chr1	8625477	8685794	-	60317	RERE	-	-0.229833648568118
chr1	9819311	9836438	-	17127	CTNNBIP1	-	-0.144895570414286
chr1	9908073	9917073	-	9000	LZIC	-	-0.503021784
chr1	10439202	10454964	-	15762	DFFA	-	-0.196155247740113
chr1	16792502	16809388	-	16886	NBPF1	-	-0.381550237428572
chr1	19270465	19370408	-	99943	UBR4	-	-0.274746908684685
chr1	19413392	19418899	-	5507	EMC1	-	-0.639099152056075
chr1	19434272	19444665	-	10393	EMC1	-	-0.202914391060606
chr1	19900040	19998508	-	98468	TMCO4	-	-0.310080920846599
chr1	20681327	20683040	-	1713	CAMK2N1	-	-0.474811204651163
chr1	20848117	20891285	-	43168	KIF17	-	-0.325225664149923
chr1	20848117	20891285	-	43168	DDOST	-	-0.325225664149923
chr1	20848117	20891285	-	43168	PINK1	+	-0.325225664149923
chr1	20914720	20989138	-	74418	HP1BP3	-	-0.37292449598305
chr1	20914720	20989138	-	74418	SH2D5	-	-0.37292449598305
chr1	20914720	20989138	-	74418	KIF17	-	-0.37292449598305
chr1	21626666	21631079	-	4413	INTERGENIC		-0.584606605575221
chr1	21898070	21936557	-	38487	USP48	-	-0.242130740298869
chr1	22018135	22090297	-	72162	LDLRAD2	+	-0.7873487095689
chr1	22018135	22090297	-	72162	HSPG2	-	-0.7873487095689
chr1	22093683	22136770	-	43087	HSPG2	-	-0.28552257747184
chr1	23478721	23542369	-	63648	HNRNPR	-	-0.623355411351569
chr1	23610117	23651167	-	41050	TCEA3	-	-0.295412292998442
chr1	23610117	23651167	-	41050	ASAP3	-	-0.295412292998442
chr1	23754562	23758829	-	4267	ID3	-	-0.830982663904762
chr1	24554744	24608126	-	53382	GRHL3	+	-0.362287828432321
chr1	24554744	24608126	-	53382	C1orf201	-	-0.362287828432321
chr1	24612471	24642372	-	29901	NIPAL3	+	-0.207840837378641
chr1	24612471	24642372	-	29901	C1orf201	-	-0.207840837378641
chr1	24652824	24674741	-	21917	NIPAL3	+	-0.344980841994135
chr1	25039514	25043312	-	3798	CLIC4	+	-0.672155242735849
chr1	25956271	25958535	-	2264	MAN1C1	+	-0.0958856128888889
chr1	26058195	26073426	-	15231	PAQR7	-	-0.272646126169355
chr1	26058195	26073426	-	15231	C1orf135	-	-0.272646126169355
chr1	26083383	26104774	-	21391	STMN1	-	-0.701510506649746
chr1	27184586	27185372	-	786	INTERGENIC		-0.699096208695652
chr1	27601619	27611788	-	10169	WASF2	-	-0.301203914473684
chr1	28705859	28709922	-	4063	SNHG3	+	-0.505674276271186
chr1	28705859	28709922	-	4063	RCC1	+	-0.505674276271186
chr1	28777749	28780772	-	3023	SNORA44	-	-0.429077821046875
chr1	28777749	28780772	-	3023	SNORA61	-	-0.429077821046875
chr1	28777749	28780772	-	3023	SNORA16A	-	-0.429077821046875
chr1	28777749	28780772	-	3023	SNORD99	-	-0.429077821046875
chr1	28777749	28780772	-	3023	SNHG12	-	-0.429077821046875
chr1	29318415	29320003	-	1588	EPB41	+	-0.665802239534884
chr1	29318415	29320003	-	1588	TMEM200B	-	-0.665802239534884
chr1	31114254	31133409	-	19155	SDC3	-	-0.493518303356974
chr1	31890298	31903974	-	13676	COL16A1	-	-0.448167864407295
chr1	31906783	31941657	-	34874	COL16A1	-	-0.510938960506971
chr1	32409214	32414748	-	5534	KPNA6	+	-0.447809079051095
chr1	32916167	32938284	-	22117	RBBP4	+	-1.02634066455556
chr1	32916167	32938284	-	22117	SYNC	-	-1.02634066455556
chr1	33056734	33096854	-	40120	S100PBP	+	-0.153523609508197
chr1	33246336	33260006	-	13670	AK2	-	-0.293889603282443
chr1	33411349	33425748	-	14399	TRIM62	-	-0.184458112060302
chr1	35832567	35863344	-	30777	PSMB2	-	-0.248639774655797
chr1	35832567	35863344	-	30777	TFAP2E	+	-0.248639774655797
chr1	35957523	36007751	-	50228	CLSPN	-	-0.509301187925466
chr1	39101355	39104238	-	2883	MYCBP	-	-0.352857102758621
chr1	39101355	39104238	-	2883	GJA9-MYCBP	-	-0.352857102758621
chr1	39548900	39606432	-	57532	MACF1	+	-0.253209722610483
chr1	39671839	39686496	-	14657	MACF1	+	-0.21180697903481
chr1	39689518	39709220	-	19702	MACF1	+	-0.175301872758621
chr1	39768774	39787509	-	18735	PPIEL	-	-0.283868527609756
chr1	39792582	39816608	-	24026	SNORA55	-	-0.200096937473233
chr1	39792582	39816608	-	24026	PABPC4	-	-0.200096937473233
chr1	39792582	39816608	-	24026	PPIEL	-	-0.200096937473233
chr1	41263169	41479760	-	216591	SCMH1	-	-0.575169686347179
chr1	41263169	41479760	-	216591	MIR5095	+	-0.575169686347179
chr1	41263169	41479760	-	216591	LOC100507178	+	-0.575169686347179
chr1	43151777	43196606	-	44829	SLC2A1	-	-0.900118187423857
chr1	43400989	43420549	-	19560	WDR65	+	-0.252486976258865
chr1	43400989	43420549	-	19560	EBNA1BP2	-	-0.252486976258865
chr1	43610666	43625562	-	14896	MED8	-	-0.145804298588957
chr1	43682167	43692078	-	9911	HYI	-	-0.48213592
chr1	43682167	43692078	-	9911	SZT2	+	-0.48213592
chr1	44234556	44236471	-	1915	CCDC24	+	-0.404442812962963
chr1	44234556	44236471	-	1915	SLC6A9	-	-0.404442812962963
chr1	44498983	44507910	-	8927	ERI3	-	-0.199525796740088
chr1	45089900	45136505	-	46605	EIF2B3	-	-0.228098506661184
chr1	45308085	45308705	-	620	ZSWIM5	-	-0.696677166666667
chr1	46277599	46285215	-	7616	PIK3R3	-	-0.319544473846154
chr1	46799408	46832206	-	32798	MKNK1	-	-0.228767730180033
chr1	46799408	46832206	-	32798	LOC100507423	+	-0.228767730180033
chr1	46870867	46904898	-	34031	ATPAF1	-	-0.469391584787018
chr1	46910253	46927256	-	17003	KIAA0494	-	-0.301115371968912
chr1	46910253	46927256	-	17003	LOC100130197	+	-0.301115371968912
chr1	46910253	46927256	-	17003	ATPAF1-AS1	+	-0.301115371968912
chr1	46955544	46957456	-	1912	KIAA0494	-	-0.342152094444444
chr1	47310759	47317924	-	7165	CYP4Z1	+	-0.585793221489362
chr1	47487216	47551967	-	64751	STIL	-	-0.439186929702299
chr1	48673996	48683420	-	9424	SPATA6	-	-0.362829741176471
chr1	50670868	50715432	-	44564	FAF1	-	-0.343865368640406
chr1	50722141	50799326	-	77185	FAF1	-	-0.230135650143627
chr1	50804789	50836053	-	31264	FAF1	-	-0.248724333803787
chr1	50916480	50950978	-	34498	FAF1	-	-0.252559534265734
chr1	50974502	51179246	-	204744	FAF1	-	-0.27965919627513
chr1	51588500	51611241	-	22741	EPS15	-	-0.306047462266289
chr1	51663202	51699857	-	36655	EPS15	-	-0.228739138284672
chr1	52019821	52131192	-	111371	MIR761	-	-0.353158469942084
chr1	52019821	52131192	-	111371	NRD1	-	-0.353158469942084
chr1	52019821	52131192	-	111371	OSBPL9	+	-0.353158469942084
chr1	52145749	52178218	-	32469	RAB3B	-	-0.341137304468468
chr1	52388155	52404127	-	15972	ZFYVE9	+	-0.153554992185714
chr1	52606769	52642194	-	35425	ORC1	-	-0.307893271506592
chr1	52688648	52712571	-	23923	ZCCHC11	-	-0.260329781702128
chr1	52919904	52926466	-	6562	SELRC1	-	-0.540755161818182
chr1	53143473	53159548	-	16075	ECHDC2	-	-0.45947141056338
chr1	53226828	53235297	-	8469	SCP2	+	-0.759114260194805
chr1	53333569	53340422	-	6853	SLC1A7	-	-0.831830099153438
chr1	53451698	53467261	-	15563	C1orf123	-	-0.309701888755981
chr1	53451698	53467261	-	15563	MAGOH	-	-0.309701888755981
chr1	53451698	53467261	-	15563	CPT2	+	-0.309701888755981
chr1	53480132	53492383	-	12251	LRP8	-	-0.403791544728033
chr1	53480132	53492383	-	12251	LOC100507564	+	-0.403791544728033
chr1	54003582	54011431	-	7849	TMEM48	-	-0.749276649358974
chr1	54021410	54059848	-	38438	TMEM48	-	-0.385357167900677
chr1	54148415	54178435	-	30020	DIO1	+	-0.2284017795625
chr1	54148415	54178435	-	30020	HSPB11	-	-0.2284017795625
chr1	55086937	55092375	-	5438	DHCR24	-	-0.569725759459459
chr1	55303511	55367554	-	64043	USP24	-	-0.278615316833461
chr1	56472843	56817900	-	345057	PPAP2B	-	-0.851227039573377
chr1	58712871	58738540	-	25669	OMA1	-	-0.22057953486755
chr1	58740699	58784721	-	44022	OMA1	-	-0.304599344290124
chr1	62688281	62847996	-	159715	DOCK7	-	-0.27770415340649
chr1	62688281	62847996	-	159715	ANGPTL3	+	-0.27770415340649
chr1	62688281	62847996	-	159715	USP1	+	-0.27770415340649
chr1	63667254	63706208	-	38954	ALG6	+	-0.261000742044118
chr1	63667254	63706208	-	38954	ITGB3BP	-	-0.261000742044118
chr1	65464345	65469854	-	5509	AK4	+	-0.607394799924812
chr1	65664645	65672702	-	8057	LEPROT	+	-0.17339751440678
chr1	65664645	65672702	-	8057	LEPR	+	-0.17339751440678
chr1	66747609	66851381	-	103772	SGIP1	+	-0.593243932967525
chr1	66854520	66969986	-	115466	SGIP1	+	-0.517204875247015
chr1	66854520	66969986	-	115466	MIR3117	+	-0.517204875247015
chr1	67939323	67946579	-	7256	GNG12	-	-0.383037002573099
chr1	68712268	68727816	-	15548	DEPDC1	-	-0.901758126938203
chr1	70380057	70419749	-	39692	LRRC40	-	-0.244544608113207
chr1	71641306	71650417	-	9111	NEGR1	-	-0.848044413108695
chr1	71667472	71832934	-	165462	NEGR1	-	-0.380024865055196
chr1	71836481	71874077	-	37596	NEGR1	-	-0.161080147767857
chr1	71875794	71963489	-	87695	NEGR1	-	-0.217937327424349
chr1	72048587	72175156	-	126569	NEGR1	-	-0.31532222881847
chr1	72048587	72175156	-	126569	NEGR1-IT1	-	-0.31532222881847
chr1	72214488	72521334	-	306846	NEGR1	-	-0.550251685573905
chr1	74940230	74953379	-	13149	CRYZ	-	-0.248500382811501
chr1	76024768	76033405	-	8637	SNORD45A	+	-0.299748010358974
chr1	76024768	76033405	-	8637	SNORD45B	+	-0.299748010358974
chr1	76024768	76033405	-	8637	SNORD45C	+	-0.299748010358974
chr1	76024768	76033405	-	8637	RABGGTB	+	-0.299748010358974
chr1	77326561	77457206	-	130645	PIGK	-	-0.327218907411561
chr1	77795830	77922578	-	126748	ZZZ3	-	-0.418407797743838
chr1	77795830	77922578	-	126748	AK5	+	-0.418407797743838
chr1	77933343	77990808	-	57465	USP33	-	-0.2474567853125
chr1	78010985	78016302	-	5317	INTERGENIC		-0.411255534375
chr1	78104812	78218811	-	113999	FUBP1	-	-0.343681946676848
chr1	78104812	78218811	-	113999	FAM73A	+	-0.343681946676848
chr1	78104812	78218811	-	113999	NEXN	+	-0.343681946676848
chr1	79292402	79294300	-	1898	INTERGENIC		-1.42826118333333
chr1	84103404	84133561	-	30157	TTLL7	-	-0.271180143326772
chr1	84103404	84133561	-	30157	MIR548AP	-	-0.271180143326772
chr1	84144391	84237218	-	92827	TTLL7	-	-0.328387674868017
chr1	84144391	84237218	-	92827	MIR548AP	-	-0.328387674868017
chr1	84343419	84366892	-	23473	PRKACB	+	-0.0924875402343173
chr1	85390922	85438658	-	47736	SYDE2	-	-0.58444908299886
chr1	85555965	85821918	-	265953	CYR61	+	-1.53102991931033
chr1	85555965	85821918	-	265953	DDAH1	-	-1.53102991931033
chr1	85863219	85946758	-	83539	ZNHIT6	-	-0.471493713197721
chr1	89066815	89073907	-	7092	PKN2	+	-0.285070195380435
chr1	89201604	89225620	-	24016	RBMXL1	-	-0.188402290476879
chr1	89201604	89225620	-	24016	CCBL2	-	-0.188402290476879
chr1	89238115	89261512	-	23397	GBP3	-	-0.784024065171233
chr1	89290178	89301899	-	11721	GBP1	-	-1.0164328290625
chr1	89341449	89364364	-	22915	GBP2	-	-0.632309187029915
chr1	90170453	90175306	-	4853	LRRC8D	+	-0.481522035271318
chr1	91918305	92036734	-	118429	TGFBR3	-	-0.513391658121932
chr1	92041082	92123812	-	82730	TGFBR3	-	-0.493720213733108
chr1	92466732	92469295	-	2563	C1orf146	+	-0.430815491891892
chr1	92485680	92537911	-	52231	RPAP2	+	-0.237598699114659
chr1	92485680	92537911	-	52231	GLMN	-	-0.237598699114659
chr1	92742706	92756583	-	13877	EVI5	-	-0.127666278333333
chr1	93074033	93199452	-	125419	SNORA66	+	-0.622861723029508
chr1	93074033	93199452	-	125419	SNORD21	+	-0.622861723029508
chr1	93074033	93199452	-	125419	RPL5	+	-0.622861723029508
chr1	93074033	93199452	-	125419	FAM69A	-	-0.622861723029508
chr1	93799424	93918937	-	119513	BCAR3	-	-0.462637061878827
chr1	93799424	93918937	-	119513	LOC100129046	+	-0.462637061878827
chr1	94122492	94147083	-	24591	GCLM	-	-0.486306450552995
chr1	94399594	94485012	-	85418	ARHGAP29	-	-1.66119550939918
chr1	94766163	94779925	-	13762	F3	-	-3.53620987248322
chr1	95133963	95164849	-	30886	CNN3	-	-0.716064466076336
chr1	101176449	101188520	-	12071	SLC30A7	+	-0.265910978679245
chr1	101236113	101274285	-	38172	DPH5	-	-0.292997079126285
chr1	102023407	102025836	-	2429	INTERGENIC		-0.452892303846154
chr1	106034080	106042443	-	8363	INTERGENIC		-0.188077926883117
chr1	109258436	109307289	-	48853	GPSM2	+	-0.42886061521114
chr1	109258436	109307289	-	48853	CLCC1	-	-0.42886061521114
chr1	109314732	109372076	-	57344	WDR47	-	-0.222667879212707
chr1	109622882	109626514	-	3632	PSRC1	-	-0.66667538597561
chr1	109653362	109741613	-	88251	SORT1	-	-1.23791584630528
chr1	110011900	110019586	-	7686	GSTM2	+	-0.282764029206897
chr1	110030180	110040705	-	10525	GSTM1	+	-0.1555885947
chr1	111783926	111793400	-	9474	WDR77	-	-0.25521216881579
chr1	111783926	111793400	-	9474	ATP5F1	+	-0.25521216881579
chr1	112064494	112071814	-	7320	FAM212B	-	-0.373107376458333
chr1	112794871	112803689	-	8818	CTTNBP2NL	+	-0.415681363851852
chr1	112952889	112963613	-	10724	ST7L	-	-0.289990503359375
chr1	112952889	112963613	-	10724	CAPZA1	+	-0.289990503359375
chr1	115048922	115082029	-	33107	CSDE1	-	-0.227383301504993
chr1	115048922	115082029	-	33107	NRAS	-	-0.227383301504993
chr1	115113550	115124121	-	10571	SIKE1	-	-0.69341925
chr1	115630318	115681740	-	51422	NGF	-	-0.752148997162393
chr1	117967207	117972420	-	5213	FAM46C	+	-0.733762338028169
chr1	117984479	117985914	-	1435	INTERGENIC		-0.428948268292683
chr1	118200919	118241195	-	40276	GDAP2	-	-0.278726065564371
chr1	142494973	142512564	-	17591	LOC100286793	-	-0.182974432450593
chr1	142494973	142512564	-	17591	FLJ39739	-	-0.182974432450593
chr1	142494973	142512564	-	17591	LOC100130000	+	-0.182974432450593
chr1	142516601	142535773	-	19172	LOC100286793	-	-0.711820682053763
chr1	142516601	142535773	-	19172	FLJ39739	-	-0.711820682053763
chr1	143032519	143052406	-	19887	LOC728875	-	-0.65799869093361
chr1	143032519	143052406	-	19887	LOC728855	-	-0.65799869093361
chr1	143200504	143256306	-	55802	LOC728875	-	-0.469342913872136
chr1	143609157	143614479	-	5322	PDE4DIP	-	-0.579619219166666
chr1	144167335	144182271	-	14936	ANKRD34A	+	-0.200846292881356
chr1	144167335	144182271	-	14936	POLR3GL	-	-0.200846292881356
chr1	144458012	144595702	-	137690	GPR89C	+	-0.410210734291569
chr1	144458012	144595702	-	137690	GPR89A	-	-0.410210734291569
chr1	144458012	144595702	-	137690	PDZK1	+	-0.410210734291569
chr1	144974958	144981699	-	6741	LOC728989	-	-0.298906481085714
chr1	145093394	145109682	-	16288	PRKAB2	-	-0.43733398042735
chr1	146363363	146398362	-	34999	FLJ39739	-	-0.538620700612814
chr1	146363363	146398362	-	34999	LOC100130000	+	-0.538620700612814
chr1	147199920	147212272	-	12352	LOC645166	+	-0.250029523970588
chr1	147386036	147397808	-	11772	INTERGENIC		-0.199355300875
chr1	148050324	148052179	-	1855	HIST2H2BF	-	-0.559734472115385
chr1	148050324	148052179	-	1855	HIST2H3D	-	-0.559734472115385
chr1	148124831	148125923	-	1092	HIST2H2AC	+	-0.434414222
chr1	148124831	148125923	-	1092	HIST2H2BE	-	-0.434414222
chr1	148124831	148125923	-	1092	HIST2H2AB	-	-0.434414222
chr1	148456381	148469454	-	13073	ANP32E	-	-0.313073092134831
chr1	148834009	148843396	-	9387	INTERGENIC		-0.196012992580645
chr1	148861546	148869449	-	7903	ENSA	-	-0.39599993668421
chr1	148884844	148934721	-	49877	GOLPH3L	-	-0.35712088373967
chr1	149575785	149583968	-	8183	RFX5	-	-0.35588438761062
chr1	149800623	149812532	-	11909	TUFT1	+	-0.214652881493213
chr1	152198325	152199845	-	1520	SLC39A1	-	-0.659747751162791
chr1	152616110	152624057	-	7947	INTERGENIC		-0.553556835555556
chr1	154243722	154261731	-	18009	SSR2	-	-0.124431521052632
chr1	154761084	154808722	-	47638	IQGAP3	-	-0.746579433662597
chr1	155295274	155296362	-	1088	INTERGENIC		-0.259656074193548
chr1	156410699	156414486	-	3787	INTERGENIC		-0.599525161142857
chr1	158443484	158452100	-	8616	PEA15	+	-0.209302281186441
chr1	158502252	158519654	-	17402	PEX19	-	-0.408152
chr1	158525365	158579646	-	54281	COPA	-	-0.360085424444444
chr1	158525365	158579646	-	54281	SUMO1P3	+	-0.360085424444444
chr1	160757259	160765703	-	8444	UHMK1	+	-0.35270524780303
chr1	160798665	160834022	-	35357	UAP1	+	-0.306238847115987
chr1	161541099	161555697	-	14598	RGS5	-	-0.14911694124498
chr1	163953141	163993761	-	40620	TMCO1	-	-0.167206662140221
chr1	165088995	165111645	-	22650	TADA1	-	-0.296541351252654
chr1	165088995	165111645	-	22650	POGK	+	-0.296541351252654
chr1	166023382	166026618	-	3236	MPZL1	+	-0.541902526190476
chr1	166291048	166292987	-	1939	DCAF6	+	-0.383047795348837
chr1	167697194	167730366	-	33172	SLC19A2	-	-0.194251575780999
chr1	169505350	169510388	-	5038	FMO1	+	-0.75736946984127
chr1	169904268	169906842	-	2574	INTERGENIC		-0.43180110483871
chr1	171103643	171169613	-	65970	INTERGENIC		-0.283426766285178
chr1	171349897	171443355	-	93458	TNFSF4	-	-0.937087519834436
chr1	171597832	171709435	-	111603	LOC100506023	-	-0.227969222583637
chr1	172019069	172060696	-	41627	DARS2	+	-0.316428001797066
chr1	172019069	172060696	-	41627	CENPL	-	-0.316428001797066
chr1	172019069	172060696	-	41627	KLHL20	+	-0.316428001797066
chr1	172092605	172105135	-	12530	SNORD76	-	-0.648315152535211
chr1	172092605	172105135	-	12530	SNORD77	-	-0.648315152535211
chr1	172092605	172105135	-	12530	SNORD44	-	-0.648315152535211
chr1	172092605	172105135	-	12530	ZBTB37	+	-0.648315152535211
chr1	172092605	172105135	-	12530	SNORD74	-	-0.648315152535211
chr1	172092605	172105135	-	12530	SNORD78	-	-0.648315152535211
chr1	172092605	172105135	-	12530	SNORD75	-	-0.648315152535211
chr1	172092605	172105135	-	12530	SNORD79	-	-0.648315152535211
chr1	172092605	172105135	-	12530	LOC100506046	+	-0.648315152535211
chr1	172092605	172105135	-	12530	GAS5	-	-0.648315152535211
chr1	172092605	172105135	-	12530	DARS2	+	-0.648315152535211
chr1	172092605	172105135	-	12530	SNORD80	-	-0.648315152535211
chr1	172092605	172105135	-	12530	SNORD81	-	-0.648315152535211
chr1	172092605	172105135	-	12530	SNORD47	-	-0.648315152535211
chr1	173245475	173257655	-	12180	CACYBP	+	-0.372985473059361
chr1	173245475	173257655	-	12180	MRPS14	-	-0.372985473059361
chr1	176228980	176273314	-	44334	LOC730102	-	-0.385040628257261
chr1	177344837	177367637	-	22800	ABL2	-	-0.27227028796875
chr1	177408181	177464240	-	56059	ABL2	-	-0.26836812564603
chr1	178076188	178104149	-	27961	TOR1AIP2	-	-0.177113798123791
chr1	178391327	178442375	-	51048	QSOX1	+	-0.40018457909749
chr1	178391327	178442375	-	51048	FLJ23867	+	-0.40018457909749
chr1	178504499	178738341	-	233842	ACBD6	-	-0.374082668858992
chr1	178504499	178738341	-	233842	LOC100527964	-	-0.374082668858992
chr1	178504499	178738341	-	233842	LHX4	+	-0.374082668858992
chr1	178504499	178738341	-	233842	MIR3121	-	-0.374082668858992
chr1	181177225	181178264	-	1039	SHCBP1L	-	-0.738420097666667
chr1	181378235	181381374	-	3139	LAMC1	+	-0.971590696428571
chr1	182170902	182181101	-	10199	GLT25D2	-	-0.45670778090535
chr1	182239624	182272447	-	32823	GLT25D2	-	-0.187095067157001
chr1	191414870	191417629	-	2759	CDC73	+	-1.94434435863014
chr1	191414870	191417629	-	2759	B3GALT2	-	-1.94434435863014
chr1	191421262	191422508	-	1246	B3GALT2	-	-0.9628033
chr1	191421262	191422508	-	1246	CDC73	+	-0.9628033
chr1	195320095	195382666	-	62571	ASPM	-	-1.16276269677405
chr1	198787169	198810183	-	23014	KIF14	-	-0.405650807795275
chr1	198815935	198856600	-	40665	KIF14	-	-0.484721282990476
chr1	199716013	199742688	-	26675	CSRP1	-	-0.752977391892926
chr1	199835536	199941126	-	105590	NAV1	+	-0.25935660121197
chr1	199988199	200064480	-	76281	MIR1231	+	-0.285816934463397
chr1	199988199	200064480	-	76281	NAV1	+	-0.285816934463397
chr1	199988199	200064480	-	76281	RNU6-79	-	-0.285816934463397
chr1	200129855	200182497	-	52642	LMOD1	-	-0.756696561927312
chr1	200813609	200823991	-	10382	PPP1R12B	+	-0.22388644562249
chr1	201126494	201154624	-	28130	KLHL12	-	-0.526694129579646
chr1	201974357	201979785	-	5428	ATP2B4	+	-0.7719623932
chr1	202366627	202377398	-	10771	ETNK2	-	-0.188484835833333
chr1	202426288	202432614	-	6326	KISS1	-	-0.456405712887324
chr1	203378018	203399581	-	21563	DSTYK	-	-0.244267980571429
chr1	203535598	203557395	-	21797	NUAK2	-	-1.20777670350797
chr1	203940761	203985385	-	44624	NUCKS1	-	-0.572952164096859
chr1	204832562	204848259	-	15697	EIF2D	-	-0.267028348303249
chr1	205388991	205398995	-	10004	INTERGENIC		-0.11722326738806
chr1	208470975	208474329	-	3354	SERTAD4	+	-0.258716874117647
chr1	208470975	208474329	-	3354	C1orf133	-	-0.258716874117647
chr1	209811673	209817219	-	5546	SLC30A1	-	-0.520292520860927
chr1	209901047	209915145	-	14098	NEK2	-	-0.622155712623288
chr1	209983292	210002812	-	19520	LPGAT1	-	-0.452569568266254
chr1	210008170	210069632	-	61462	LPGAT1	-	-0.27382981303288
chr1	210184529	210233000	-	48471	INTS7	-	-0.236025746576798
chr1	210282426	210305232	-	22806	DTL	+	-0.198936640588235
chr1	210845423	210878450	-	33027	ATF3	+	-0.21008535909589
chr1	210845423	210878450	-	33027	FAM71A	+	-0.21008535909589
chr1	210960940	211024396	-	63456	NSL1	-	-0.318482271789639
chr1	211231425	211254822	-	23397	VASH2	+	-0.292770178026635
chr1	211231425	211254822	-	23397	ANGEL2	-	-0.292770178026635
chr1	212587457	212791308	-	203851	PTPN14	-	-0.649686226923118
chr1	212879899	212887655	-	7756	CENPF	+	-0.445294381721698
chr1	216583682	216598823	-	15141	TGFB2	+	-0.295279868942598
chr1	216583682	216598823	-	15141	LOC728463	-	-0.295279868942598
chr1	216680753	216683805	-	3052	TGFB2	+	-0.453440552380953
chr1	218480373	218509393	-	29020	AURKAPS1	-	-0.254817862775801
chr1	218480373	218509393	-	29020	RAB3GAP2	-	-0.254817862775801
chr1	219941332	219981999	-	40667	DUSP10	-	-0.544401307324324
chr1	220708273	220760894	-	52621	INTERGENIC		-0.233039236673943
chr1	220867968	220870381	-	2413	MIA3	+	-0.292422968823529
chr1	222056690	222065294	-	8604	TP53BP2	-	-0.0722351246715329
chr1	222116123	222127300	-	11177	INTERGENIC		-0.790385432142857
chr1	222204677	222250119	-	45442	INTERGENIC		-0.275139315845865
chr1	222511446	222582896	-	71450	MIR320B2	-	-0.232806600399467
chr1	222511446	222582896	-	71450	NVL	-	-0.232806600399467
chr1	223655533	223681317	-	25784	LBR	-	-0.805877494641638
chr1	223741234	223907165	-	165931	ENAH	-	-0.571801443552553
chr1	224610618	224656918	-	46300	PARP1	-	-0.35387699552755
chr1	225262566	225349808	-	87242	CDC42BPA	-	-0.343503535282243
chr1	227523450	227529325	-	5875	C1orf96	-	-0.441935022026144
chr1	227633782	227635883	-	2101	ACTA1	-	-0.5713483375
chr1	227642582	227644906	-	2324	NUP133	-	-0.462492390322581
chr1	227651522	227709367	-	57845	NUP133	-	-0.276072866990465
chr1	227718878	227760572	-	41694	ABCB10	-	-0.578453656948357
chr1	227796815	227805885	-	9070	TAF5L	-	-0.399698437208122
chr1	228481598	228484893	-	3295	GALNT2	+	-0.630203306818182
chr1	229035801	229072230	-	36429	C1orf198	-	-0.557696225460894
chr1	229124835	229165703	-	40868	TTC13	-	-0.235185963403614
chr1	232586297	232621236	-	34939	C1orf31	+	-0.496701163607595
chr1	232586297	232621236	-	34939	TARBP1	-	-0.496701163607595
chr1	232626104	232681067	-	54963	TARBP1	-	-0.394562113465346
chr1	232806650	232810925	-	4275	IRF2BP2	-	-0.38882657974359
chr1	233676911	233685998	-	9087	B3GALNT2	-	-0.329135380344828
chr1	233676911	233685998	-	9087	TBCE	+	-0.329135380344828
chr1	234205001	234219864	-	14863	NID1	-	-0.409682405016835
chr1	234231340	234294691	-	63351	NID1	-	-0.235652929426581
chr1	234766144	234822530	-	56386	HEATR1	-	-0.219962669280206
chr1	234766144	234822530	-	56386	LGALS8	+	-0.219962669280206
chr1	234825353	234834396	-	9043	HEATR1	-	-0.313842857894737
chr1	238412804	238459394	-	46590	FMN2	+	-0.247917295573333
chr1	239718853	239748125	-	29272	FH	-	-0.260212341522158
chr1	239822329	239870070	-	47741	CHML	-	-0.726092479097702
chr1	239822329	239870070	-	47741	OPN3	-	-0.726092479097702
chr1	239822329	239870070	-	47741	KMO	+	-0.726092479097702
chr1	244030226	244065687	-	35461	SMYD3	-	-0.159149010128914
chr1	244076873	244089034	-	12161	SMYD3	-	-0.20320445352349
chr1	244100167	244129331	-	29164	SMYD3	-	-0.207755983072289
chr1	244253172	244339571	-	86399	SMYD3	-	-0.214890401622807
chr1	244341880	244572755	-	230875	SMYD3	-	-0.356690566078287
chr1	244668174	244737222	-	69048	SMYD3	-	-0.243086909813503
chr1	245060008	245083463	-	23455	AHCTF1	-	-0.21852955245509
chr1	245252666	245307596	-	54930	ZNF670	-	-0.265360103538462
chr1	245252666	245307596	-	54930	ZNF670-ZNF695	-	-0.265360103538462
chr1	245351454	245404251	-	52797	ZNF124	-	-0.211265981233184
chr1	245525920	245559267	-	33347	ZNF496	-	-0.275812071372093
chr1	246094522	246127403	-	32881	TRIM58	+	-0.508892472167431
chr1	246094522	246127403	-	32881	OR2W3	+	-0.508892472167431
chr6	423021	536706	-	113685	EXOC2	-	-0.197706937898352
chr6	543146	603373	-	60227	HUS1B	-	-0.206843197107623
chr6	543146	603373	-	60227	EXOC2	-	-0.206843197107623
chr6	1212213	1340564	-	128351	FOXF2	+	-0.312201358737229
chr6	1212213	1340564	-	128351	FOXQ1	+	-0.312201358737229
chr6	1590952	1675154	-	84202	GMDS	-	-0.284862105653667
chr6	1690299	1896688	-	206389	GMDS	-	-0.335410468814574
chr6	1934343	2190931	-	256588	GMDS	-	-0.334815746184591
chr6	2777351	2786545	-	9194	SERPINB1	-	-0.846558160194175
chr6	2832430	2845930	-	13500	SERPINB9	-	-0.319795782549019
chr6	2898314	2923738	-	25424	SERPINB6	-	-0.199225728830409
chr6	3098534	3102497	-	3963	TUBB2A	-	-0.966595575315315
chr6	3121855	3125501	-	3646	INTERGENIC		-0.745624634615385
chr6	3168924	3173017	-	4093	TUBB2B	-	-0.65587294264151
chr6	3662641	3696098	-	33457	PXDC1	-	-0.387211589401596
chr6	7461523	7463696	-	2173	INTERGENIC		-0.965785101851852
chr6	7528723	7531977	-	3254	DSP	+	-0.325562874835165
chr6	7826374	7852974	-	26600	TXNDC5	-	-0.287377784606164
chr6	7826374	7852974	-	26600	MUTED-TXNDC5	-	-0.287377784606164
chr6	7826374	7852974	-	26600	BMP6	+	-0.287377784606164
chr6	10566719	10568833	-	2114	INTERGENIC		-0.406548673
chr6	11088908	11151892	-	62984	ELOVL2	-	-0.762564317706701
chr6	11291297	11341202	-	49905	NEDD9	-	-1.43301753795793
chr6	17717215	17815556	-	98341	FAM8A1	+	-0.219994915349507
chr6	17717215	17815556	-	98341	NUP153	-	-0.219994915349507
chr6	17885556	17985412	-	99856	KIF13A	-	-0.316706555334633
chr6	18033126	18095485	-	62359	KIF13A	-	-0.238979778302165
chr6	18328799	18372321	-	43522	DEK	-	-0.231323612334802
chr6	18328799	18372321	-	43522	KDM1B	+	-0.231323612334802
chr6	20206986	20224687	-	17701	MBOAT1	-	-0.310528096686046
chr6	20226176	20241841	-	15665	MBOAT1	-	-0.345923712942122
chr6	24912465	24934013	-	21548	FAM65B	-	-0.255740145335968
chr6	24943399	25018619	-	75220	FAM65B	-	-0.264175060921595
chr6	26125208	26126027	-	819	HIST1H1A	-	-1.44366379166667
chr6	26134813	26143688	-	8875	HIST1H2AB	-	-0.433201417625
chr6	26134813	26143688	-	8875	HIST1H3B	-	-0.433201417625
chr6	26134813	26143688	-	8875	HIST1H4B	-	-0.433201417625
chr6	26163953	26164737	-	784	HIST1H1C	-	-1.70092772727273
chr6	26232006	26232877	-	871	HIST1H2AC	+	-0.45167615
chr6	26232006	26232877	-	871	HIST1H2BC	-	-0.45167615
chr6	26297153	26297223	-	70	HIST1H4D	-	-1.10841966666667
chr6	26304907	26307895	-	2988	HIST1H2BF	+	-0.164397767567568
chr6	26304907	26307895	-	2988	HIST1H3D	-	-0.164397767567568
chr6	26304907	26307895	-	2988	HIST1H2AD	-	-0.164397767567568
chr6	26333345	26343600	-	10255	HIST1H1D	-	-0.205294943935185
chr6	26333345	26343600	-	10255	HIST1H3E	+	-0.205294943935185
chr6	26374925	26381266	-	6341	HIST1H3G	-	-0.350592724770642
chr6	26374925	26381266	-	6341	HIST1H2BI	+	-0.350592724770642
chr6	26393692	26394205	-	513	HIST1H4H	-	-0.225634486666667
chr6	27208366	27209405	-	1039	HIST1H2BJ	-	-0.590309543333333
chr6	27208366	27209405	-	1039	HIST1H2AG	+	-0.590309543333333
chr6	27222229	27224016	-	1787	HIST1H2AH	+	-0.464572160731707
chr6	27222229	27224016	-	1787	HIST1H2BK	-	-0.464572160731707
chr6	27222229	27224016	-	1787	MIR3143	+	-0.464572160731707
chr6	27882930	27884668	-	1738	HIST1H2AI	+	-0.361119812244898
chr6	27882930	27884668	-	1738	HIST1H2BL	-	-0.361119812244898
chr6	27888519	27897112	-	8593	HIST1H2AJ	-	-0.250904517478992
chr6	27888519	27897112	-	8593	HIST1H2BM	+	-0.250904517478992
chr6	27939488	27943731	-	4243	HIST1H1B	-	-0.828663915053763
chr6	27939488	27943731	-	4243	HIST1H2AL	+	-0.828663915053763
chr6	27947421	27949517	-	2096	HIST1H4L	-	-0.831362858490566
chr6	27947421	27949517	-	2096	HIST1H3I	-	-0.831362858490566
chr6	27965891	27969495	-	3604	HIST1H2BO	+	-0.507503512987013
chr6	27965891	27969495	-	3604	HIST1H3J	-	-0.507503512987013
chr6	27965891	27969495	-	3604	HIST1H2AM	-	-0.507503512987013
chr6	28496137	28519398	-	23261	ZSCAN23	-	-0.270385095012469
chr6	29148499	29155775	-	7276	LOC100129636	+	-0.221617718544304
chr6	30675671	30692715	-	17044	PPP1R10	-	-0.379462809075829
chr6	30763556	30806553	-	42997	FLOT1	-	-0.370700262788571
chr6	30763556	30806553	-	42997	TUBB	+	-0.370700262788571
chr6	30763556	30806553	-	42997	NRM	-	-0.370700262788571
chr6	30763556	30806553	-	42997	MDC1	-	-0.370700262788571
chr6	30763556	30806553	-	42997	PPP1R18	-	-0.370700262788571
chr6	31429416	31432846	-	3430	HLA-B	-	-0.419382306097561
chr6	31954591	31976948	-	22357	ZBTB12	-	-0.236226777277228
chr6	31954591	31976948	-	22357	C2	+	-0.236226777277228
chr6	31954591	31976948	-	22357	EHMT2	-	-0.236226777277228
chr6	31954591	31976948	-	22357	SLC44A4	-	-0.236226777277228
chr6	32901280	32913476	-	12196	TAP2	-	-0.30006596431718
chr6	32920912	32929191	-	8279	TAP1	-	-0.369163124202127
chr6	32920912	32929191	-	8279	LOC100507463	+	-0.369163124202127
chr6	33325738	33347556	-	21818	VPS52	-	-0.322551491924812
chr6	33325738	33347556	-	21818	HCG25	+	-0.322551491924812
chr6	34355279	34375160	-	19881	RPS10-NUDT3	-	-0.338686238818681
chr6	34355279	34375160	-	19881	NUDT3	-	-0.338686238818681
chr6	36554404	36600093	-	45689	KCTD20	+	-0.391822771174623
chr6	36554404	36600093	-	45689	STK38	-	-0.391822771174623
chr6	36930406	36932276	-	1870	PPIL1	-	-0.619255867307692
chr6	36999216	37003613	-	4397	C6orf89	+	-0.237587198113208
chr6	38751547	38773173	-	21626	GLO1	-	-0.396723320689655
chr6	39977130	39986124	-	8994	DAAM2	+	-0.261185407380952
chr6	39977130	39986124	-	8994	MOCS1	-	-0.261185407380952
chr6	41865251	41892096	-	26845	USP49	-	-0.364404873015873
chr6	41865251	41892096	-	26845	TOMM6	+	-0.364404873015873
chr6	41971837	41993793	-	21956	MED20	-	-0.476333052325581
chr6	42166714	42216972	-	50258	C6orf132	-	-0.431815249000001
chr6	51380752	51383235	-	2483	INTERGENIC		-0.518321702785714
chr6	52234793	52256793	-	22000	MCM3	-	-0.60904337197279
chr6	52467281	52550013	-	82732	TRAM2	-	-0.882378740759115
chr6	52467281	52550013	-	82732	EFHC1	+	-0.882378740759115
chr6	52972865	53015199	-	42334	ICK	-	-0.397634667878966
chr6	53246259	53273202	-	26943	MIR5685	+	-0.185524872687386
chr6	53246259	53273202	-	26943	ELOVL5	-	-0.185524872687386
chr6	53470101	53517316	-	47215	GCLC	-	-0.53396603137
chr6	56422936	56828932	-	405996	DST	-	-0.540931465662883
chr6	56422936	56828932	-	405996	RNU6-71	-	-0.540931465662883
chr6	57145971	57195029	-	49058	BAG2	+	-0.423268933737805
chr6	57145971	57195029	-	49058	RAB23	-	-0.423268933737805
chr6	57945949	57950492	-	4543	INTERGENIC		-0.270959540769231
chr6	66602934	66606430	-	3496	INTERGENIC		-0.661535899913793
chr6	74276309	74287703	-	11394	EEF1A1	-	-0.730147176353591
chr6	75843217	75972120	-	128903	COL12A1	-	-1.07656375358666
chr6	76074241	76087130	-	12889	FILIP1	-	-0.182852870936396
chr6	77437627	78125518	-	687891	INTERGENIC		-0.539023262565929
chr6	78482225	78527580	-	45355	INTERGENIC		-0.311392071684357
chr6	78620830	78710871	-	90041	INTERGENIC		-0.285871134774067
chr6	78725056	78970629	-	245573	INTERGENIC		-0.395527538073559
chr6	79014068	79067668	-	53600	INTERGENIC		-0.24076249102916
chr6	79081467	79372307	-	290840	INTERGENIC		-0.559986564695396
chr6	79967297	80001200	-	33903	LOC100288198	+	-0.377960485717666
chr6	79967297	80001200	-	33903	HMGN3	-	-0.377960485717666
chr6	80119970	80121384	-	1414	INTERGENIC		-1.10685712625
chr6	82398738	82417814	-	19076	INTERGENIC		-0.185863428342391
chr6	82463658	82520616	-	56958	FAM46A	-	-0.271010163457014
chr6	82936555	82968931	-	32376	IBTK	-	-0.248643190504587
chr6	82969258	82993524	-	24266	IBTK	-	-0.228069693746988
chr6	83965547	84121194	-	155647	ME1	-	-0.501035957232766
chr6	84132402	84197264	-	64862	ME1	-	-0.389014161920173
chr6	86363631	86406435	-	42804	SYNCRIP	-	-0.319720662058126
chr6	87209083	87215897	-	6814	INTERGENIC		-0.731515521875
chr6	88017691	88032200	-	14509	ZNF292	+	-0.255497066699717
chr6	88267515	88355898	-	88383	SLC35A1	+	-0.571817412551647
chr6	88267515	88355898	-	88383	RARS2	-	-0.571817412551647
chr6	89040401	89045280	-	4879	INTERGENIC		-0.431302498469388
chr6	89399834	89419669	-	19835	RNGTT	-	-0.161828150821918
chr6	90090582	90110035	-	19453	UBE2J1	-	-0.138052749318885
chr6	90451060	90474795	-	23735	MDN1	-	-0.163077238925234
chr6	90503993	90523561	-	19568	MDN1	-	-0.193336753544668
chr6	91279112	91284901	-	5789	MAP3K7	-	-0.422084540384615
chr6	97341553	97391945	-	50392	GPR63	-	-0.352475807987089
chr6	97696139	97837354	-	141215	MMS22L	-	-0.286885303396728
chr6	99411423	99487752	-	76329	FBXL4	-	-0.326859192909648
chr6	99980682	100030696	-	50014	USP45	-	-0.155462313846749
chr6	100090371	100123573	-	33202	CCNC	-	-0.335551705983842
chr6	101059311	101070836	-	11525	ASCC3	-	-0.171336501286765
chr6	101169306	101209210	-	39904	ASCC3	-	-0.217391703368107
chr6	101210774	101238545	-	27771	ASCC3	-	-0.221149700017857
chr6	101396276	101415343	-	19067	ASCC3	-	-0.200803591690545
chr6	105651391	105656371	-	4980	BVES	-	-0.390543519917355
chr6	105686859	105689544	-	2685	BVES	-	-0.11889995234375
chr6	109103183	109114682	-	11499	FOXO3	+	-0.315538441586207
chr6	109888050	109909981	-	21931	ZBTB24	-	-0.181337102879177
chr6	111725912	111910459	-	184547	REV3L	-	-0.810435943257855
chr6	112781045	112790769	-	9724	INTERGENIC		-0.215539627554348
chr6	114375771	114387111	-	11340	HDAC2	-	-0.213534344123223
chr6	116878873	116887274	-	8401	INTERGENIC		-0.172411909901961
chr6	117162758	117192094	-	29336	FAM162B	-	-0.419170505507692
chr6	117162758	117192094	-	29336	KPNA5	+	-0.419170505507692
chr6	117988309	117997588	-	9279	GOPC	-	-0.307673258011364
chr6	117988309	117997588	-	9279	DCBLD1	+	-0.307673258011364
chr6	118001036	118027086	-	26050	GOPC	-	-0.236725191808219
chr6	121468424	121494667	-	26243	C6orf170	-	-0.207018991587719
chr6	125162163	125326261	-	164098	NKAIN2	+	-0.481596856508467
chr6	125162163	125326261	-	164098	STL	-	-0.481596856508467
chr6	128329681	128583910	-	254229	PTPRK	-	-0.223357633358154
chr6	129290138	129302784	-	12646	LAMA2	+	-0.589600438770949
chr6	129511549	129522261	-	10712	LAMA2	+	-0.255571166358696
chr6	131195675	131425076	-	229401	EPB41L2	-	-0.902871048129789
chr6	131195675	131425076	-	229401	LOC100507203	+	-0.902871048129789
chr6	132309814	132313969	-	4155	CTGF	-	-2.20863837894737
chr6	132658276	132763822	-	105546	MOXD1	-	-0.376479699473024
chr6	132807853	132858507	-	50654	STX7	-	-0.308336903260394
chr6	134244671	134268245	-	23574	TCF21	+	-0.289816325788889
chr6	134527970	134537870	-	9900	SGK1	-	-0.788049812214912
chr6	136593854	136612799	-	18945	FAM54A	-	-0.273703619620253
chr6	136619736	136643910	-	24174	BCLAF1	-	-0.211002350953947
chr6	137016490	137117698	-	101208	MAP3K5	-	-0.162125685778406
chr6	138825987	138935623	-	109636	NHSL1	-	-0.242389825044939
chr6	138939325	138962458	-	23133	INTERGENIC		-0.170229800129108
chr6	138983473	139055157	-	71684	FLJ46906	+	-0.234572598116761
chr6	139732703	139740162	-	7459	CITED2	-	-0.272868004439024
chr6	143785924	143814450	-	28526	PEX3	+	-0.407500495135624
chr6	143785924	143814450	-	28526	ADAT2	-	-0.407500495135624
chr6	143855750	143872700	-	16950	FUCA2	-	-0.227295711260745
chr6	144186515	144193359	-	6844	PHACTR2	+	-0.633529775294118
chr6	144303237	144370524	-	67287	HYMAI	-	-0.621683264535519
chr6	144303237	144370524	-	67287	PLAGL1	-	-0.621683264535519
chr6	144983749	144988810	-	5061	UTRN	+	-0.132002816885246
chr6	145188080	145201674	-	13594	UTRN	+	-0.13917038275974
chr6	145213834	145215585	-	1751	UTRN	+	-0.630594697959184
chr6	145982418	146015256	-	32838	EPM2A	-	-0.202645527404692
chr6	146246551	146273091	-	26540	LOC100507557	+	-0.16337223288425
chr6	146246551	146273091	-	26540	SHPRH	-	-0.16337223288425
chr6	150081715	150109905	-	28190	NUP43	-	-0.295988248888889
chr6	150180495	150226559	-	46064	LRP11	-	-0.468376100031807
chr6	150180495	150226559	-	46064	LOC100652739	+	-0.468376100031807
chr6	151130745	151225562	-	94817	PLEKHG1	+	-0.363585867129701
chr6	151360142	151378610	-	18468	MTHFD1L	+	-0.153246071204482
chr6	152762376	152807867	-	45491	SYNE1	-	-0.315852944436536
chr6	152813448	152889264	-	75816	SYNE1	-	-0.342259877872102
chr6	152961448	152991849	-	30401	SYNE1	-	-0.249110998389121
chr6	153295465	153345615	-	50150	FBXO5	-	-0.346063182288828
chr6	154755388	154872383	-	116995	CNKSR3	-	-0.268411642611085
chr6	155602819	155678032	-	75213	CLDN20	+	-0.306888407152588
chr6	155602819	155678032	-	75213	TFB1M	-	-0.306888407152588
chr6	155602819	155678032	-	75213	TIAM2	+	-0.306888407152588
chr6	158977631	158985418	-	7787	DYNLT1	-	-0.359832893502825
chr6	159105893	159159500	-	53607	EZR	-	-0.821378967836975
chr6	159105893	159159500	-	53607	SYTL3	+	-0.821378967836975
chr6	159963168	160038479	-	75311	SOD2	-	-0.488721526853147
chr6	160119063	160130345	-	11282	SNORA29	-	-0.246611777992424
chr6	160119063	160130345	-	11282	SNORA20	-	-0.246611777992424
chr6	160119063	160130345	-	11282	ACAT2	+	-0.246611777992424
chr6	160119063	160130345	-	11282	TCP1	-	-0.246611777992424
chr6	165659828	165673050	-	13222	PDE10A	-	-0.236710034516129
chr6	166742177	166960733	-	218556	RPS6KA2-IT1	-	-0.442551911387017
chr6	166742177	166960733	-	218556	RPS6KA2	-	-0.442551911387017
chr6	166742177	166960733	-	218556	MIR1913	-	-0.442551911387017
chr6	169358004	169359905	-	1901	THBS2	-	-0.580346339215686
chr6	169785443	169865448	-	80005	C6orf120	+	-0.349278299740951
chr6	169785443	169865448	-	80005	PHF10	-	-0.349278299740951
chr6	169785443	169865448	-	80005	WDR27	-	-0.349278299740951
chr6	170683604	170700647	-	17043	PSMB1	-	-0.203372016655738
chr1	795761	800019	+	4258	FAM41C	-	-0.348961403267327
chr1	7762087	7827763	+	65676	VAMP3	+	-0.361945413764278
chr1	7762087	7827763	+	65676	PER3	+	-0.361945413764278
chr1	8874571	8885023	+	10452	INTERGENIC		-0.8840719656
chr1	9674115	9715891	+	41776	PIK3CD	+	-0.313119698129371
chr1	9674115	9715891	+	41776	CLSTN1	-	-0.313119698129371
chr1	11789624	11842125	+	52501	NPPB	-	-0.184922159095454
chr1	11789624	11842125	+	52501	NPPA	-	-0.184922159095454
chr1	11789624	11842125	+	52501	NPPA-AS1	+	-0.184922159095454
chr1	11789624	11842125	+	52501	CLCN6	+	-0.184922159095454
chr1	12299857	12352865	+	53008	VPS13D	+	-0.171456366101695
chr1	15963157	15987826	+	24669	FBLIM1	+	-0.181375485665399			sans starnd pour les intergeniques
chr1	17832931	17837529	+	4598	ARHGEF10L	+	-0.117732474110169
chr1	21627419	21631325	+	3906	INTERGENIC		-1.42883778504673
chr1	21643479	21678017	+	34538	NBPF3	+	-0.26817724300813
chr1	22069632	22090162	+	20530	HSPG2	-	-0.298362010662125
chr1	24612669	24675754	+	63085	NIPAL3	+	-0.701143249810606
chr1	24612669	24675754	+	63085	C1orf201	-	-0.701143249810606
chr1	24730339	24740519	+	10180	RCAN3	+	-0.471678509261084
chr1	24867993	24883039	+	15046	SRRM1	+	-0.118111976549708
chr1	26012810	26017779	+	4969	SEPN1	+	-0.33135918712963
chr1	26672356	26682207	+	9851	HMGN2	+	-0.877720018032786
chr1	26895479	26923598	+	28119	ARID1A	+	-0.259865205218254
chr1	26960375	26997369	+	36994	PIGV	+	-0.233470580165184
chr1	26960375	26997369	+	36994	ARID1A	+	-0.233470580165184
chr1	27524531	27525454	+	923	LOC644961	+	-0.782004111538461
chr1	27524531	27525454	+	923	TMEM222	+	-0.782004111538461
chr1	28614644	28700819	+	86175	PHACTR4	+	-0.38539471412556
chr1	28705027	28751919	+	46892	SNHG3	+	-0.363847399967462
chr1	28705027	28751919	+	46892	RCC1	+	-0.363847399967462
chr1	32831129	32849671	+	18542	ZBTB8A	+	-0.174523711398305
chr1	32903504	32918989	+	15485	RBBP4	+	-0.255702617514124
chr1	32903504	32918989	+	15485	SYNC	-	-0.255702617514124
chr1	32999771	33016450	+	16679	YARS	-	-0.138302210730159
chr1	32999771	33016450	+	16679	KIAA1522	+	-0.138302210730159
chr1	33056598	33099026	+	42428	S100PBP	+	-0.348664126055901
chr1	33493977	33539364	+	45387	ZNF362	+	-0.237836387789233
chr1	35298867	35360554	+	61687	ZMYM1	+	-0.34755398357016
chr1	35596295	35604701	+	8406	ZMYM4	+	-0.256667339593909
chr1	35618871	35636097	+	17226	ZMYM4	+	-0.227675200429043
chr1	35656908	35660324	+	3416	ZMYM4	+	-0.405137171111111
chr1	36058518	36089563	+	31045	EIF2C4	+	-0.219798539698492
chr1	36523787	36525238	+	1451	THRAP3	+	-0.292697367926829
chr1	37930629	37953903	+	23274	CDCA8	+	-0.451391143253012
chr1	39392257	39454684	+	62427	MACF1	+	-0.260206841364583
chr1	39460129	39563348	+	103219	MACF1	+	-0.25757496245679
chr1	39565427	39646574	+	81147	MACF1	+	-0.457672605268115
chr1	39651601	39728938	+	77337	KIAA0754	+	-0.27212717205458
chr1	39651601	39728938	+	77337	MACF1	+	-0.27212717205458
chr1	41217526	41287425	+	69899	SCMH1	-	-0.370828358109091
chr1	41217526	41287425	+	69899	SLFNL1	-	-0.370828358109091
chr1	41217526	41287425	+	69899	LOC100507178	+	-0.370828358109091
chr1	41217526	41287425	+	69899	CTPS1	+	-0.370828358109091
chr1	42939068	42943511	+	4443	YBX1	+	-0.1205186615
chr1	43597173	43601832	+	4659	ELOVL1	-	-1.11320733336364
chr1	43597173	43601832	+	4659	CDC20	+	-1.11320733336364
chr1	43776775	43883676	+	106901	PTPRF	+	-0.368723529161017
chr1	44219110	44229880	+	10770	B4GALT2	+	-0.317473962469879
chr1	44219110	44229880	+	10770	CCDC24	+	-0.317473962469879
chr1	44966078	45006795	+	40717	KIF2C	+	-0.419550097302632
chr1	45829176	45856897	+	27721	NASP	+	-0.33663434691358
chr1	46496919	46517059	+	20140	RAD54L	+	-0.268957956294278
chr1	46496919	46517059	+	20140	LRRC41	-	-0.268957956294278
chr1	47124776	47166609	+	41833	CYP4Z2P	-	-0.220971244173554
chr1	47742775	47749618	+	6843	INTERGENIC		-0.153173717647059
chr1	48673996	48683171	+	9175	SPATA6	-	-0.485355740322581
chr1	51206492	51213409	+	6917	CDKN2C	+	-0.538034026542553
chr1	52448516	52492852	+	44336	ZFYVE9	+	-0.178289761003861
chr1	52550822	52593176	+	42354	CC2D1B	-	-0.185824246340509
chr1	52550822	52593176	+	42354	ZFYVE9	+	-0.185824246340509
chr1	52606572	52611130	+	4558	ORC1	-	-0.458820479245283
chr1	53023287	53065536	+	42249	ZYG11B	+	-0.259736460953437
chr1	53185971	53290350	+	104379	SCP2	+	-0.270278484982654
chr1	53301316	53340626	+	39310	PODN	+	-0.410047684155983
chr1	53301316	53340626	+	39310	SLC1A7	-	-0.410047684155983
chr1	54187614	54210419	+	22805	LRRC42	+	-0.166841110526316
chr1	55297811	55309137	+	11326	PCSK9	+	-0.194535413259259
chr1	55297811	55309137	+	11326	USP24	-	-0.194535413259259
chr1	55460641	55461916	+	1275	INTERGENIC		-1.33466947027027
chr1	56945444	56952506	+	7062	PRKAA2	+	-0.483466209494382
chr1	62673662	62695076	+	21414	USP1	+	-0.35457255287703
chr1	62673662	62695076	+	21414	DOCK7	-	-0.35457255287703
chr1	63056465	63088460	+	31995	ATG4C	+	-0.18796289773399
chr1	65464276	65470655	+	6379	AK4	+	-0.728415912101911
chr1	66771514	66967477	+	195963	SGIP1	+	-0.958490326695278
chr1	66771514	66967477	+	195963	MIR3117	+	-0.958490326695278
chr1	67922819	67926981	+	4162	GADD45A	+	-0.468405533571429
chr1	74437819	74451260	+	13441	FPGT	+	-0.35824156535433
chr1	74437819	74451260	+	13441	FPGT-TNNI3K	+	-0.35824156535433
chr1	76024663	76034434	+	9771	SNORD45B	+	-0.612282932740385
chr1	76024663	76034434	+	9771	SNORD45A	+	-0.612282932740385
chr1	76024663	76034434	+	9771	SNORD45C	+	-0.612282932740385
chr1	76024663	76034434	+	9771	RABGGTB	+	-0.612282932740385
chr1	77104842	77269782	+	164940	ST6GALNAC5	+	-0.29849595676359
chr1	77271348	77307361	+	36013	ST6GALNAC5	+	-0.243708182989611
chr1	77535410	77593404	+	57994	AK5	+	-0.188543311969519
chr1	77594585	77642891	+	48306	AK5	+	-0.259273162696629
chr1	77650998	77784273	+	133275	AK5	+	-0.277635163985994
chr1	77790965	77798708	+	7743	AK5	+	-0.454540000588235
chr1	78011338	78041569	+	30231	FAM73A	+	-0.195137651363636
chr1	78097455	78190038	+	92583	NEXN	+	-0.831195923723555
chr1	78097455	78190038	+	92583	FUBP1	-	-0.831195923723555
chr1	78097455	78190038	+	92583	FAM73A	+	-0.831195923723555
chr1	78235117	78256559	+	21442	DNAJB4	+	-0.412633154342432
chr1	78730513	78733470	+	2957	PTGFR	+	-0.459110257
chr1	78766698	78778752	+	12054	PTGFR	+	-0.394295945830258
chr1	84467066	84476678	+	9612	PRKACB	+	-0.639034848191489
chr1	85733348	85734632	+	1284	DDAH1	-	-0.367432368702703
chr1	85818990	85822415	+	3425	CYR61	+	-2.34374100638298
chr1	88922136	89075088	+	152952	PKN2	+	-0.292732482205116
chr1	90076903	90190152	+	113249	LRRC8D	+	-0.416024802036659
chr1	91559241	91568344	+	9103	HFM1	-	-0.270373736956522
chr1	91621405	91631854	+	10449	HFM1	-	-0.190593217326733
chr1	91737087	91764194	+	27107	CDC7	+	-0.318713640033784
chr1	92407323	92423254	+	15931	KIAA1107	+	-0.878473109775281
chr1	94767011	94785795	+	18784	F3	-	-0.603669542139423
chr1	95471253	95485823	+	14570	RWDD3	+	-0.278337984421222
chr1	95471253	95485823	+	14570	TMEM56-RWDD3	+	-0.278337984421222
chr1	96961069	97061688	+	100619	PTBP2	+	-0.438050560458358
chr1	98306767	98498823	+	192056	LOC729987	+	-0.323488017651328
chr1	98975043	98978122	+	3079	SNX7	+	-0.326738586944444
chr1	100107899	100126700	+	18801	AGL	+	-0.223423566494565
chr1	100226083	100275620	+	49537	SLC35A3	+	-0.307992261136767
chr1	100957521	100964698	+	7177	VCAM1	+	-0.21783672262069
chr1	101295284	101322888	+	27604	INTERGENIC		-0.206360559697581
chr1	103911592	103915707	+	4115	ACTG1P4	+	-0.503550685638298
chr1	103911592	103915707	+	4115	AMY2B	+	-0.503550685638298
chr1	109221136	109283231	+	62095	GPSM2	+	-0.374367534760508
chr1	109221136	109283231	+	62095	CLCC1	-	-0.374367534760508
chr1	109435360	109441954	+	6594	TMEM167B	+	-0.300652929
chr1	110000393	110019832	+	19439	GSTM4	+	-0.377897106198347
chr1	110000393	110019832	+	19439	GSTM2	+	-0.377897106198347
chr1	110027092	110038220	+	11128	GSTM1	+	-0.254301073931818
chr1	110027092	110038220	+	11128	GSTM2	+	-0.254301073931818
chr1	110056817	110062602	+	5785	GSTM5	+	-0.412911399054054
chr1	110173099	110219942	+	46843	INTERGENIC		-0.140193581892857
chr1	110257932	110262963	+	5031	CSF1	+	-0.249845456818182
chr1	110265714	110291142	+	25428	CSF1	+	-0.184810637303371
chr1	110637006	110641155	+	4149	LOC440600	-	-0.854193183653846
chr1	111502061	111527006	+	24945	CEPT1	+	-0.222395395914179
chr1	112733935	112804771	+	70836	CTTNBP2NL	+	-0.283818670080935
chr1	113440322	113446120	+	5798	LRIG2	+	-0.0921945808333333
chr1	113787883	113797405	+	9522	MAGI3	+	-0.272505734920635
chr1	116003888	116010760	+	6872	VANGL1	+	-0.280773399324324
chr1	116016360	116041355	+	24995	VANGL1	+	-0.343647648909465
chr1	117414942	117451875	+	36933	MIR942	+	-0.32000362813316
chr1	117414942	117451875	+	36933	TTF2	+	-0.32000362813316
chr1	117951921	117972781	+	20860	FAM46C	+	-0.660402290137524
chr1	143661418	143729692	+	68274	PDE4DIP	-	-0.395545425741411
chr1	144359449	144383100	+	23651	RNF115	+	-0.183251083292683
chr1	145235512	145273414	+	37902	INTERGENIC		-0.135412058139535
chr1	147843419	147864949	+	21530	FAM91A2	+	-0.501214961613588
chr1	147843419	147864949	+	21530	LOC728855	+	-0.501214961613588
chr1	147918634	147943001	+	24367	FAM91A2	+	-0.250014930335571
chr1	148081723	148081763	+	40	INTERGENIC		-0.6120555
chr1	148091238	148091275	+	37	HIST2H3C	+	-0.624376
chr1	148091238	148091275	+	37	HIST2H3A	+	-0.624376
chr1	148790337	148800207	+	9870	MIR4257	+	-0.376544218104839
chr1	148790337	148800207	+	9870	ADAMTSL4	+	-0.376544218104839
chr1	149437394	149488312	+	50918	PIP5K1A	+	-0.394512519520661
chr1	149779529	149823129	+	43600	MIR554	+	-0.690474870925926
chr1	149779529	149823129	+	43600	TUFT1	+	-0.690474870925926
chr1	153213626	153221960	+	8334	MIR4258	+	-0.316604131782946
chr1	153213626	153221960	+	8334	CKS1B	+	-0.316604131782946
chr1	153284072	153309500	+	25428	EFNA4	+	-0.184155586256983
chr1	153284072	153309500	+	25428	ADAM15	+	-0.184155586256983
chr1	153284072	153309500	+	25428	LOC100505666	-	-0.184155586256983
chr1	153284072	153309500	+	25428	DCST1	+	-0.184155586256983
chr1	153378888	153406682	+	27794	DPM3	-	-0.311716822287234
chr1	154340896	154382995	+	42099	LMNA	+	-0.346084389484396
chr1	155131241	155156823	+	25582	PEAR1	+	-0.318240821120858
chr1	158443341	158457892	+	14551	PEA15	+	-0.230686550694087
chr1	158443341	158457892	+	14551	DCAF8	-	-0.230686550694087
chr1	158586313	158596035	+	9722	NCSTN	+	-0.235792803672199
chr1	160725618	160743034	+	17416	UHMK1	+	-0.109151111404959
chr1	160798294	160863810	+	65516	UAP1	+	-0.663964019357755
chr1	161558097	161589354	+	31257	RGS5	-	-0.467932716162048
chr1	161558097	161589354	+	31257	NUF2	+	-0.467932716162048
chr1	162794474	162913483	+	119009	PBX1	+	-0.367110274310873
chr1	162949189	162981037	+	31848	PBX1	+	-0.23119790537234
chr1	163082219	163087732	+	5513	PBX1	+	-1.15582956548611
chr1	164063850	164169838	+	105988	MIR3658	+	-0.356961019885452
chr1	164063850	164169838	+	105988	UCK2	+	-0.356961019885452
chr1	165027384	165039108	+	11724	INTERGENIC		-0.201990881896552
chr1	166011657	166031904	+	20247	MPZL1	+	-0.283104893824503
chr1	167362360	167369856	+	7496	NME7	-	-0.376556259533679
chr1	167362360	167369856	+	7496	ATP1B1	+	-0.376556259533679
chr1	168573510	168575603	+	2093	INTERGENIC		-0.232533720625
chr1	171713518	171724747	+	11229	PRDX6	+	-0.303991459054054
chr1	171956529	172015573	+	59044	KLHL20	+	-0.21208492694332
chr1	176776055	176880820	+	104765	C1orf220	+	-0.243982973833004
chr1	176961856	177039215	+	77359	RALGPS2	+	-0.199101921423313
chr1	177046841	177113028	+	66187	RALGPS2	+	-0.30323156027959
chr1	177046841	177113028	+	66187	ANGPTL1	-	-0.30323156027959
chr1	177114618	177157505	+	42887	RALGPS2	+	-0.315284481903431
chr1	177283492	177300348	+	16856	FAM20B	+	-0.198025540506608
chr1	177302503	177324600	+	22097	FAM20B	+	-0.255978795025126
chr1	177302503	177324600	+	22097	TOR3A	+	-0.255978795025126
chr1	178390795	178442484	+	51689	FLJ23867	+	-0.934261330651141
chr1	178390795	178442484	+	51689	QSOX1	+	-0.934261330651141
chr1	179285414	179296826	+	11412	MR1	+	-0.466082656742081
chr1	179324084	179331754	+	7670	IER5	+	-0.207819578994413
chr1	181335265	181382102	+	46837	LAMC1	+	-0.192657285789474
chr1	182288012	182310884	+	22872	TSEN15	+	-0.472656206083916
chr1	182834272	182847105	+	12833	C1orf21	+	-0.254673357537879
chr1	182850860	182866541	+	15681	C1orf21	+	-0.361386737069409
chr1	196508581	196528398	+	19817	NEK7	+	-0.181450257245763
chr1	199883855	200099368	+	215513	IPO9	+	-0.407399341950187
chr1	199883855	200099368	+	215513	MIR1231	+	-0.407399341950187
chr1	199883855	200099368	+	215513	NAV1	+	-0.407399341950187
chr1	199883855	200099368	+	215513	RNU6-79	-	-0.407399341950187
chr1	199883855	200099368	+	215513	MIR5191	+	-0.407399341950187
chr1	200219021	200243010	+	23989	RNPEP	+	-0.197253030608466
chr1	200672442	200693656	+	21214	PPP1R12B	+	-0.203241558714286
chr1	200709044	200763739	+	54695	PPP1R12B	+	-0.174507916718826
chr1	200764718	200834595	+	69877	SYT2	-	-0.327497765291231
chr1	200764718	200834595	+	69877	PPP1R12B	+	-0.327497765291231
chr1	201916788	201929373	+	12585	ATP2B4	+	-0.243623724705882
chr1	201933193	201980299	+	47106	SNORA77	+	-0.393834521512702
chr1	201933193	201980299	+	47106	LINC00260	+	-0.393834521512702
chr1	201933193	201980299	+	47106	ATP2B4	+	-0.393834521512702
chr1	205995967	206039669	+	43702	CD46	+	-0.209091077246622
chr1	208472890	208486499	+	13609	C1orf133	-	-0.400335424929179
chr1	208472890	208486499	+	13609	SERTAD4	+	-0.400335424929179
chr1	209532343	209555935	+	23592	RCOR3	+	-0.274195665202952
chr1	209568075	209617669	+	49594	TRAF5	+	-0.360715214637681
chr1	210275165	210354048	+	78883	DTL	+	-0.356945521754084
chr1	210275165	210354048	+	78883	MIR3122	+	-0.356945521754084
chr1	210275165	210354048	+	78883	INTS7	-	-0.356945521754084
chr1	210358519	210399035	+	40516	INTERGENIC		-0.2160590934375
chr1	210849265	210865467	+	16202	ATF3	+	-0.500387552110818
chr1	210849265	210865467	+	16202	FAM71A	+	-0.500387552110818
chr1	212843278	212909578	+	66300	CENPF	+	-0.674192099029744
chr1	213474430	213479846	+	5416	KCNK2	+	-0.461012075
chr1	213813627	213864381	+	50754	USH2A	-	-0.243712994653465
chr1	213813627	213864381	+	50754	KCTD3	+	-0.243712994653465
chr1	216542059	216581698	+	39639	RRP15	+	-0.328509085991254
chr1	216585022	216692596	+	107574	TGFB2	+	-0.527643268283508
chr1	216585022	216692596	+	107574	LOC728463	-	-0.527643268283508
chr1	217419305	217467298	+	47993	LYPLAL1	+	-0.232483690650314
chr1	218999891	219008915	+	9024	MARC2	+	-0.210951605225806
chr1	220977372	220986279	+	8907	FAM177B	+	-0.174396713080808
chr1	222630359	222634175	+	3816	INTERGENIC		-0.392719144827586
chr1	226661698	226700721	+	39023	TRIM17	-	-0.285496713948413
chr1	226661698	226700721	+	39023	HIST3H3	-	-0.285496713948413
chr1	227767196	227778807	+	11611	INTERGENIC		-0.801767170370371
chr1	228269054	228366129	+	97075	GALNT2	+	-0.353930618981284
chr1	228401003	228428072	+	27069	GALNT2	+	-0.292774919107468
chr1	228432535	228487002	+	54467	GALNT2	+	-0.35936323803502
chr1	229447468	229480496	+	33028	GNPAT	+	-0.238707786407465
chr1	229972945	230153185	+	180240	TSNAX-DISC1	+	-0.287454469708894
chr1	229972945	230153185	+	180240	DISC1	+	-0.287454469708894
chr1	229972945	230153185	+	180240	DISC2	-	-0.287454469708894
chr1	230210939	230259460	+	48521	DISC1	+	-0.293094938679833
chr1	230210939	230259460	+	48521	TSNAX-DISC1	+	-0.293094938679833
chr1	233639450	233680164	+	40714	B3GALNT2	-	-0.197477833432203
chr1	233639450	233680164	+	40714	TBCE	+	-0.197477833432203
chr1	235119166	235132723	+	13557	MTR	+	-0.208036197108843
chr1	236150824	236157963	+	7139	LOC100130331	+	-0.267069664367816
chr1	238321739	238705296	+	383557	FMN2	+	-0.671054828146198
chr1	240093366	240120486	+	27120	EXO1	+	-0.22402280144
chr1	242277622	242287634	+	10012	ZNF238	+	-0.463793810409836
chr1	244953916	245022601	+	68685	LOC149134	+	-0.40605728368381
chr1	244953916	245022601	+	68685	SCCPDH	+	-0.40605728368381
chr1	246087791	246128230	+	40439	TRIM58	+	-1.07649335614187
chr1	246087791	246128230	+	40439	OR2W3	+	-1.07649335614187
chr6	1144089	1155151	+	11062	INTERGENIC		-0.138935303681223
chr6	1334507	1343436	+	8929	FOXF2	+	-0.421994930316742
chr6	2194042	2328985	+	134943	LOC100508120	+	-0.274696973008097
chr6	3064300	3093657	+	29357	BPHL	+	-0.286682869088937
chr6	7055274	7153913	+	98639	RREB1	+	-0.258584647164031
chr6	7156287	7197663	+	41376	RREB1	+	-0.401873549360529
chr6	7931592	7934279	+	2687	MUTED-TXNDC5	-	-0.319393362162162
chr6	7931592	7934279	+	2687	PIP5K1P1	+	-0.319393362162162
chr6	10816235	10846628	+	30393	TMEM14C	+	-0.194387294791667
chr6	10816235	10846628	+	30393	PAK1IP1	+	-0.194387294791667
chr6	11292063	11300697	+	8634	NEDD9	-	-0.18774528856383
chr6	11683624	11851051	+	167427	TMEM170B	+	-0.375581226642117
chr6	11683624	11851051	+	167427	ADTRP	-	-0.375581226642117
chr6	12396365	12406640	+	10275	EDN1	+	-0.547868555142857
chr6	15640318	15648654	+	8336	DTNBP1	-	-0.116824594046512
chr6	17388716	17402200	+	13484	RBM24	+	-0.501030824783951
chr6	17503253	17681325	+	178072	CAP2	+	-0.450626415928052
chr6	18570625	18579713	+	9088	RNF144B	+	-0.335322662427185
chr6	20512422	20564155	+	51733	E2F3	+	-0.273698494778443
chr6	20566670	20607028	+	40358	E2F3	+	-0.287332655162602
chr6	26152658	26154626	+	1968	HIST1H3C	+	-0.666499386046512
chr6	26194230	26214229	+	19999	HFE	+	-0.290596099512195
chr6	26194230	26214229	+	19999	HIST1H4C	+	-0.290596099512195
chr6	26232140	26232538	+	398	HIST1H2AC	+	-0.338519916666667
chr6	26264234	26265681	+	1447	HIST1H1E	+	-0.949891407894737
chr6	26289751	26292941	+	3190	HIST1H2BE	+	-0.255122361818182
chr6	26306246	26313179	+	6933	HIST1H4E	+	-0.286278113643411
chr6	26306246	26313179	+	6933	HIST1H2BF	+	-0.286278113643411
chr6	26306246	26313179	+	6933	HIST1H2AD	-	-0.286278113643411
chr6	26306246	26313179	+	6933	HIST1H3D	-	-0.286278113643411
chr6	26324874	26325769	+	895	HIST1H2AE	+	-0.50957325
chr6	26332186	26334031	+	1845	HIST1H3E	+	-0.372739176363636
chr6	26348370	26349309	+	939	HIST1H4F	+	-0.663022645925926
chr6	26358626	26365070	+	6444	HIST1H3F	-	-0.232758864393939
chr6	26358626	26365070	+	6444	HIST1H2BH	+	-0.232758864393939
chr6	26380646	26382160	+	1514	HIST1H2BI	+	-0.63194829117647
chr6	26472932	26487884	+	14952	BTN3A2	+	-0.48983084512
chr6	26509737	26524578	+	14841	BTN3A1	+	-0.482777884319066
chr6	26540162	26556875	+	16713	BTN3A3	+	-0.30857145607438
chr6	26558605	26563444	+	4839	BTN3A3	+	-0.909211514285714
chr6	27208258	27215584	+	7326	HIST1H4I	+	-0.456789844065041
chr6	27208258	27215584	+	7326	HIST1H2BK	-	-0.456789844065041
chr6	27208258	27215584	+	7326	HIST1H2AG	+	-0.456789844065041
chr6	27208258	27215584	+	7326	HIST1H2BJ	-	-0.456789844065041
chr6	27220539	27234502	+	13963	MIR3143	+	-0.2247574765
chr6	27220539	27234502	+	13963	HIST1H2AH	+	-0.2247574765
chr6	27220539	27234502	+	13963	HIST1H2BK	-	-0.2247574765
chr6	27883480	27886629	+	3149	HIST1H3H	+	-0.661043920481928
chr6	27883480	27886629	+	3149	HIST1H2AI	+	-0.661043920481928
chr6	27883480	27886629	+	3149	HIST1H2BL	-	-0.661043920481928
chr6	27890234	27892369	+	2135	HIST1H2BM	+	-0.694029536842105
chr6	27890234	27892369	+	2135	HIST1H2AJ	-	-0.694029536842105
chr6	27913822	27915494	+	1672	HIST1H2AK	-	-0.948225957894737
chr6	27913822	27915494	+	1672	HIST1H2BN	+	-0.948225957894737
chr6	27940098	27943514	+	3416	HIST1H1B	-	-0.536305807714286
chr6	27940098	27943514	+	3416	HIST1H2AL	+	-0.536305807714286
chr6	27963580	27970281	+	6701	HIST1H2BO	+	-0.320128696666667
chr6	27963580	27970281	+	6701	HIST1H2AM	-	-0.320128696666667
chr6	27963580	27970281	+	6701	HIST1H3J	-	-0.320128696666667
chr6	28805242	28809106	+	3864	INTERGENIC		-0.246680675833333
chr6	30017947	30034258	+	16311	HLA-A	+	-0.218814424671815
chr6	30540345	30568151	+	27806	HLA-E	+	-0.135022646949861
chr6	30795673	30805877	+	10204	FLOT1	-	-0.619901054748603
chr6	30795673	30805877	+	10204	TUBB	+	-0.619901054748603
chr6	31226599	31240506	+	13907	POU5F1	-	-0.514716422491103
chr6	31226599	31240506	+	13907	CCHCR1	-	-0.514716422491103
chr6	31226599	31240506	+	13907	TCF19	+	-0.514716422491103
chr6	31815151	31856646	+	41495	VARS	-	-0.340808519375
chr6	31815151	31856646	+	41495	VWA7	-	-0.340808519375
chr6	31815151	31856646	+	41495	SAPCD1	+	-0.340808519375
chr6	31815151	31856646	+	41495	MSH5-SAPCD1	+	-0.340808519375
chr6	31815151	31856646	+	41495	MSH5	+	-0.340808519375
chr6	31909700	31921890	+	12190	SNORD48	+	-0.359880861111111
chr6	31909700	31921890	+	12190	SNORD52	+	-0.359880861111111
chr6	31909700	31921890	+	12190	C6orf48	+	-0.359880861111111
chr6	33468651	33486013	+	17362	KIFC1	+	-0.532675788554687
chr6	36659347	36694656	+	35309	SRSF3	+	-0.202747022402746
chr6	36812209	36818917	+	6708	CPNE5	-	-0.163828943395062
chr6	37547385	37557499	+	10114	FTSJD2	+	-0.216894357651246
chr6	39160390	39162442	+	2052	GLP1R	+	-0.243310052586207
chr6	40486645	40499830	+	13185	LRFN2	-	-0.150678026980392
chr6	43230812	43264349	+	33537	SRF	+	-0.233637253721739
chr6	43230812	43264349	+	33537	CUL9	+	-0.233637253721739
chr6	43230812	43264349	+	33537	PTK7	+	-0.233637253721739
chr6	46275953	46284246	+	8293	INTERGENIC		-0.305259366433121
chr6	47676943	47705246	+	28303	CD2AP	+	-0.153337112064989
chr6	52637028	52643968	+	6940	TMEM14A	+	-0.371180978807947
chr6	52637028	52643968	+	6940	LOC730101	+	-0.371180978807947
chr6	53890506	53898374	+	7868	LRRC1	+	-0.238005260490196
chr6	54182337	54184148	+	1811	MLIP	+	-0.9022052125
chr6	57145496	57170055	+	24559	BAG2	+	-0.401388324187867
chr6	57145496	57170055	+	24559	RAB23	-	-0.401388324187867
chr6	57288617	57597252	+	308635	PRIM2	+	-0.249643390503946
chr6	72056169	72075062	+	18893	OGFRL1	+	-0.35008745809628
chr6	73443190	73500102	+	56912	KCNQ5	+	-0.182966434956255
chr6	73582702	73614483	+	31781	KCNQ5	+	-0.168056314350394
chr6	80438046	80440796	+	2750	SH3BGRL2	+	-0.29280535862069
chr6	80772044	80810942	+	38898	TTK	+	-0.403971773974359
chr6	81028183	81140737	+	112554	BCKDHB	+	-0.305368057378081
chr6	83900721	83908202	+	7481	DOPEY1	+	-0.259645127278107
chr6	88020301	88035030	+	14729	ZNF292	+	-0.252421624285714
chr6	88097810	88117917	+	20107	C6orf163	+	-0.191002141968504
chr6	88097810	88117917	+	20107	C6orf162	+	-0.191002141968504
chr6	88372351	88439396	+	67045	ORC3	+	-0.246924704573712
chr6	89912963	89932124	+	19161	PM20D2	+	-0.392192459464935
chr6	90626920	90654297	+	27377	CASP8AP2	+	-0.277471605558824
chr6	99727514	99738371	+	10857	INTERGENIC		-0.270386276864407
chr6	109104957	109113971	+	9014	FOXO3	+	-0.329357911866667
chr6	109549938	109599020	+	49082	CEP57L1	+	-0.247033146149025
chr6	114284904	114291549	+	6645	MARCKS	+	-0.671961920526316
chr6	114417783	114504616	+	86833	HS3ST5	-	-0.289227921934894
chr6	116664179	116676894	+	12715	NT5DC1	+	-0.264773057051282
chr6	116928255	116947546	+	19291	BET3L	-	-0.227360669457013
chr6	116928255	116947546	+	19291	FAM26E	+	-0.227360669457013
chr6	121770381	121773589	+	3208	INTERGENIC		-0.708785942857143
chr6	122784398	122795945	+	11547	HSF2	+	-0.300785246014235
chr6	131232060	131233140	+	1080	EPB41L2	-	-0.503255751612903
chr6	134251659	134289923	+	38264	TCF21	+	-0.697351225307263
chr6	136395096	136430824	+	35728	PDE7B	+	-0.200086799867309
chr6	136553567	136558471	+	4904	PDE7B	+	-0.348978653448276
chr6	138230503	138245865	+	15362	TNFAIP3	+	-0.38585641446384
chr6	138230503	138245865	+	15362	LOC100130476	-	-0.38585641446384
chr6	142800620	142814246	+	13626	GPR126	+	-0.219847827587302
chr6	143177151	143284967	+	107816	HIVEP2	-	-0.624892918192672
chr6	144040654	144196243	+	155589	PHACTR2	+	-0.431233942485207
chr6	144647796	144739526	+	91730	UTRN	+	-0.303652025406268
chr6	144754210	144858939	+	104729	UTRN	+	-0.299607392029024
chr6	144861476	145031733	+	170257	UTRN	+	-0.286164891584453
chr6	145039885	145219964	+	180079	UTRN	+	-0.296341104093368
chr6	146966585	146974813	+	8228	ADGB	+	-0.242173154285714
chr6	147567472	147589566	+	22094	STXBP5	+	-0.104722757653631
chr6	147696789	147727031	+	30242	STXBP5	+	-0.291921445
chr6	149941768	149960499	+	18731	KATNA1	-	-0.157999116867924
chr6	149941768	149960499	+	18731	C6orf72	+	-0.157999116867924
chr6	151176314	151191591	+	15277	PLEKHG1	+	-0.122024251145374
chr6	151221680	151390779	+	169099	MTHFD1L	+	-0.368724795758303
chr6	151398563	151469431	+	70868	MTHFD1L	+	-0.264682918638297
chr6	155466198	155582471	+	116273	TIAM2	+	-0.224776248877159
chr6	158512514	158539291	+	26777	GTF2H5	+	-0.162837584495114
chr6	159105491	159128733	+	23242	EZR	-	-0.178378915171756
chr6	159105491	159128733	+	23242	SYTL3	+	-0.178378915171756
chr6	159105491	159128733	+	23242	MIR3918	-	-0.178378915171756
chr6	160102989	160123138	+	20149	SNORA20	-	-0.455048462142857
chr6	160102989	160123138	+	20149	TCP1	-	-0.455048462142857
chr6	160102989	160123138	+	20149	ACAT2	+	-0.455048462142857
chr6	160102989	160123138	+	20149	LOC100129518	-	-0.455048462142857
chr6	161035727	161039399	+	3672	INTERGENIC		-0.410759011594203
chr6	169330432	169341312	+	10880	INTERGENIC		-0.215727054105263
