# Supplementary material for: A vlincRNA participates in senescence maintenance by relieving H2AZ-mediated repression at the INK4 locus
Source: Nat Commun. 2015 Jan 20;6:5971. doi: 10.1038/ncomms6971 (PMC4309439; doi:10.1038/ncomms6971)
Supplement: Supplementary Data 2 — List of all antisense transcript domains whose expression changed during oncogene-induced senescence [file ncomms6971-s3.xlsx]

## Sheet: ALL AS DOMS
Supplementary Data 2: List of all antisense transcript domains whose expression changed during oncogene-induced senescence
For each antisense transfrag (domain), the chromosome (sid) from which the domain has been found, its beginning, its end, its strand on the chromosome, and its length are annotated.
All genes for which the domain is antisense and their strand are listed.
The average ratio (Senescence over Proliferative (Control), Log2) of the domain is given in the last column.
sid	beg	end	domain strand	domain length	antisense to	gene strand	SENVSCONT_AVG_Zone_MeanOnCount
chr1	773233	786750	-	13517	LOC643837	+	0.202973877912458
chr1	9275252	9346070	-	70818	SPSB1	+	0.339257792027314
chr1	9349022	9355745	-	6723	SPSB1	+	0.389497750855172
chr1	15834858	15868336	-	33478	RSC1A1, DDI2	+	0.292681273164207
chr1	17164597	17204486	-	39889	CROCC	+	0.307556312059219
chr1	21392308	21543776	-	151468	LOC100506801	+	0.447242736903616
chr1	23277169	23368003	-	90834	KDM1A	+	0.348629263688581
chr1	25497651	25516201	-	18550	RHD	+	0.168470838734568
chr1	32600786	32615023	-	14237	TSSK3	+	0.309147629801587
chr1	43059794	43087503	-	27709	ERMAP, ZNF691	+	0.474368661162528
chr1	43539097	43562046	-	22949	TIE1	+	0.374851997773437
chr1	45039088	45058724	-	19636	BTBD19, PLK3	+	0.608180726848635
chr1	66570970	66605423	-	34453	PDE4B	+	0.268778798176329
chr1	67576301	67646650	-	70349	IL12RB2	+	0.256191592409091
chr1	68332673	68470782	-	138109	GNG12-AS1	+	1.67795735680438
chr1	84733317	84790316	-	56999	RPF1	+	0.32078991166491
chr1	86807389	87037851	-	230462	CLCA4, CLCA3P, SH3GLB1	+	0.63033325984069
chr1	97305293	97442889	-	137596	DPYD-AS1	+	0.248837011190136
chr1	97448280	97523634	-	75354	DPYD-AS1	+	0.248349886192248
chr1	111939598	111966838	-	27240	RAP1A	+	0.279566882126437
chr1	119807201	119991774	-	184573	HSD3BP4, HSD3B1	+	0.798211428328792
chr1	143331466	143608926	-	277460	NBPF9	+	0.21691056133435
chr1	143643775	143851871	-	208096	SEC22B	+	0.34863277951567
chr1	143984220	144037478	-	53258	NOTCH2NL, NBPF10	+	0.167502061191756
chr1	144048457	144076813	-	28356	NBPF10	+	0.205660667094415
chr1	148026657	148050006	-	23349	FCGR1A	+	0.768655923240741
chr1	148060997	148080488	-	19491	HIST2H4A, HIST2H4B	+	0.934391399044944
chr1	148090190	148124542	-	34352	HIST2H3A, HIST2H3C	+	0.372388283802281
chr1	148787621	148819058	-	31437	MIR4257, ADAMTSL4	+	0.985069874549107
chr1	149285940	149299268	-	13328	MLLT11, BNIPL, C1orf56	+	0.256217773380282
chr1	151808518	151871789	-	63271	S100A1	+	0.854073968695653
chr1	153446873	153482642	-	35769	MTX1	+	0.410268799477503
chr1	154117138	154131229	-	14091	SYT11	+	0.435680088379888
chr1	155357370	155374613	-	17243	CYCSP52	+	0.572595681714286
chr1	159335842	159391913	-	56071	UFC1, NIT1, KLHDC9	+	0.405151688548995
chr1	168898485	168985947	-	87462	PRRX1	+	0.466581857008611
chr1	170374000	170383272	-	9272	MIR3120, DNM3	+	0.452243297936508
chr1	183524443	183552345	-	27902	SWT1	+	1.09468700027232
chr1	196958804	197142569	-	183765	PTPRC	+	0.267418869281706
chr1	199441369	199462320	-	20951	IGFN1	+	0.276999863923396
chr1	206024324	206030134	-	5810	CD46	+	0.209422638861789
chr1	206036039	206107556	-	71517	LOC148696	+	0.762323740858779
chr1	207907491	207917908	-	10417	G0S2	+	0.226477179108527
chr1	220897895	220914659	-	16764	MIA3	+	0.391490514186046
chr1	220916358	220952630	-	36272	BROX	+	0.29591838062724
chr1	222785552	223027376	-	241824	CNIH3	+	0.661606461180324
chr1	229191000	229242110	-	51110	ARV1	+	0.320664625172991
chr1	234413666	234508799	-	95133	GPR137B	+	0.310382584035159
chr1	241350170	241486026	-	135856	SDCCAG8	+	0.846276775806578
chr1	241721454	241735980	-	14526	SDCCAG8	+	0.208273492460317
chr1	243672203	243674477	-	2274	KIF26B	+	0.352556199137931
chr1	247071457	247088827	-	17370	MIR3124	+	0.217624938484849
chr6	3028450	3049585	-	21135	RIPK1	+	0.220544974112903
chr6	15486921	15513849	-	26928	JARID2	+	0.123774862928322
chr6	21697509	21708566	-	11057	SOX4	+	0.184948923421053
chr6	26195623	26244095	-	48472	HIST1H2AC, HFE, HIST1H4C	+	0.602567228766555
chr6	27213703	27221919	-	8216	HIST1H4I	+	0.563686748591549
chr6	30603978	30633784	-	29806	PRR3	+	0.295247404883721
chr6	30964928	30977718	-	12790	MIR4640, DDR1	+	0.189114777977941
chr6	31732286	31741172	-	8886	APOM	+	0.372010716908212
chr6	34309802	34322264	-	12462	HMGA1	+	0.272746583441558
chr6	35320571	35328770	-	8199	SCUBE3	+	0.867850115968587
chr6	36750636	36775025	-	24389	CDKN1A	+	0.200046444125683
chr6	43676872	43703624	-	26752	POLH	+	0.398803454124168
chr6	43845583	43864399	-	18816	VEGFA	+	0.302815771575053
chr6	64337070	64342968	-	5898	PTP4A1	+	0.225492033401361
chr6	83095178	83139966	-	44788	TPBG	+	0.249571341620839
chr6	86211483	86262243	-	50760	NT5E	+	0.344858713670411
chr6	106653468	106664863	-	11395	PRDM1	+	0.465110018088737
chr6	116543798	116553759	-	9961	NT5DC1	+	1.11460395220884
chr6	116698558	116708253	-	9695	DSE	+	0.485800647272727
chr6	118754033	119138225	-	384192	BRD7P3, PLN	+	0.669734537520893
chr6	129752060	129939485	-	187425	LAMA2	+	0.575656218219484
chr6	132216718	132229356	-	12638	ENPP1	+	0.139493132758621
chr6	135644230	135861363	-	217133	LINC00271, MIR548H4	+	0.426285012629931
chr6	136360964	136553795	-	192831	PDE7B	+	0.388277525613379
chr6	138526042	138528406	-	2364	KIAA1244	+	0.233517592647059
chr6	139232536	139350495	-	117959	ECT2L	+	0.458426272770238
chr6	147174919	147279145	-	104226	ADGB	+	0.594613130359315
chr6	151619398	151638764	-	19366	AKAP12	+	0.180191723884297
chr6	151659158	151688106	-	28948	AKAP12	+	0.202359151444215
chr6	151710331	151721091	-	10760	AKAP12	+	0.904725169270386
chr6	158142037	158285747	-	143710	SNX9	+	0.285264701446915
chr1	7992290	8016083	+	23793	ERRFI1	-	0.305212995454546
chr1	9130579	9185814	+	55235	MIR34A	-	0.812600873346774
chr1	16756673	16773452	+	16779	NBPF1	-	0.234371193991936
chr1	23301537	23354950	+	53413	LUZP1	-	0.787172824708277
chr1	23990658	23994847	+	4189	GALE	-	0.471524983076923
chr1	25531784	25564902	+	33118	RHCE	-	0.202773341923775
chr1	39098335	39156853	+	58518	RHBDL2, GJA9, MYCBP, GJA9-MYCBP	-	0.350748049501511
chr1	40278298	40312217	+	33919	PPT1	-	0.32801789915625
chr1	45038820	45059841	+	21021	PTCH2, TCTEX1D4	-	1.58295958187643
chr1	46458179	46465614	+	7435	POMGNT1	-	0.580379488110236
chr1	51083832	51087738	+	3906	FAF1	-	0.567700368648649
chr1	52027163	52036746	+	9583	NRD1	-	0.192045676851852
chr1	68424942	68433112	+	8170	WLS	-	0.219296746875
chr1	84804146	84838920	+	34774	CTBS	-	0.365579067386609
chr1	85514804	85695029	+	180225	DDAH1, BCL10	-	0.392359286694766
chr1	85736473	85782832	+	46359	DDAH1	-	0.201296449001536
chr1	87490813	87641072	+	150259	LOC100505768	-	0.245401364075413
chr1	109938121	109963016	+	24895	GNAT2	-	0.55791309125523
chr1	116717314	116749459	+	32145	ATP1A1OS	-	0.507437622963886
chr1	119484733	119598698	+	113965	WARS2	-	0.348964687139517
chr1	143305460	143548593	+	243133	LOC653513, PFN1P2	-	0.197860567174699
chr1	144724030	144759411	+	35381	NBPF11, NBPF24	-	0.204694578474843
chr1	146468177	146778118	+	309941	PPIAL4F, PPIAL4E, PPIAL4D, NBPF14	-	0.350910745753176
chr1	148083206	148137871	+	54665	HIST2H2BE, HIST2H4A, HIST2H2AB, HIST2H4B, HIST2H2BC	-	0.641444631978547
chr1	148802288	148820516	+	18228	MCL1	-	0.468959243095975
chr1	154095623	154135762	+	40139	RIT1	-	0.496765478345196
chr1	158063097	158076499	+	13402	C1orf204	-	0.620189629967742
chr1	159368936	159397129	+	28193	DEDD	-	0.332349494930748
chr1	205137034	205144327	+	7293	FAIM3	-	0.505085215948276
chr1	234385398	234504948	+	119550	ERO1LB	-	0.532146395361558
chr1	234754975	234782730	+	27755	HEATR1	-	0.582868118181818
chr1	241415711	241422069	+	6358	CEP170	-	0.247656382911392
chr1	241472075	241716314	+	244239	CEP170	-	0.495578170710048
chr1	245619246	245684445	+	65199	OR2B11	-	0.175491927399554
chr6	15607946	15636776	+	28830	DTNBP1	-	0.238494928974359
chr6	22230749	22262821	+	32072	LOC729177	-	0.2260160494
chr6	30818729	30824465	+	5736	IER3	-	0.433554134234234
chr6	32228519	32244335	+	15816	AGPAT1, LOC100507547	-	0.259392454285714
chr6	33703616	33781436	+	77820	MNF1	-	0.353072248062419
chr6	34313563	34322264	+	8701	C6orf1	-	0.819585282547169
chr6	34324184	34361436	+	37252	C6orf1	-	0.380846915972603
chr6	43054911	43090487	+	35576	MEA1, PEX6	-	0.283377739215517
chr6	43600789	43620224	+	19435	XPO5	-	0.212773187058824
chr6	64403795	64556099	+	152304	EYS	-	0.450327880693011
chr6	111693193	111762591	+	69398	REV3L	-	0.319039204574157
chr6	116547442	116548813	+	1371	COL10A1	-	0.79832824054054
chr6	130727027	130829573	+	102546	SAMD3	-	0.262845167790203
chr6	134346522	134353311	+	6789	SLC2A12	-	0.229931986374269
chr6	147252891	147258779	+	5888	LOC729178	-	0.13475228177305
chr6	151753879	151794194	+	40315	ZBTB2, RMND1	-	0.202924581259131
chr6	158322401	158459396	+	136995	SERAC1	-	0.344243905461474
chr1	4585	67675	-	63090	OR4F5	+	-0.270032070726052
chr1	3639941	3654437	-	14496	TP73	+	-0.185289809311377
chr1	6203612	6217438	-	13826	RNF207	+	-0.573721733173077
chr1	6617169	6648450	-	31281	THAP3	+	-0.20537841566879
chr1	20848117	20891285	-	43168	PINK1	+	-0.325225664149923
chr1	22018135	22090297	-	72162	LDLRAD2	+	-0.7873487095689
chr1	24554744	24608126	-	53382	GRHL3	+	-0.362287828432321
chr1	24612471	24642372	-	29901	NIPAL3	+	-0.207840837378641
chr1	24652824	24674741	-	21917	NIPAL3	+	-0.344980841994135
chr1	25039514	25043312	-	3798	CLIC4	+	-0.672155242735849
chr1	25956271	25958535	-	2264	MAN1C1	+	-0.0958856128888889
chr1	28705859	28709922	-	4063	SNHG3, RCC1	+	-0.505674276271186
chr1	29318415	29320003	-	1588	EPB41	+	-0.665802239534884
chr1	32409214	32414748	-	5534	KPNA6	+	-0.447809079051095
chr1	32916167	32938284	-	22117	RBBP4	+	-1.02634066455556
chr1	33056734	33096854	-	40120	S100PBP	+	-0.153523609508197
chr1	35832567	35863344	-	30777	TFAP2E	+	-0.248639774655797
chr1	39548900	39606432	-	57532	MACF1	+	-0.253209722610483
chr1	39671839	39686496	-	14657	MACF1	+	-0.21180697903481
chr1	39689518	39709220	-	19702	MACF1	+	-0.175301872758621
chr1	41263169	41479760	-	216591	MIR5095, LOC100507178	+	-0.575169686347179
chr1	43400989	43420549	-	19560	WDR65	+	-0.252486976258865
chr1	43682167	43692078	-	9911	SZT2	+	-0.48213592
chr1	44234556	44236471	-	1915	CCDC24	+	-0.404442812962963
chr1	46799408	46832206	-	32798	LOC100507423	+	-0.228767730180033
chr1	46910253	46927256	-	17003	LOC100130197, ATPAF1-AS1	+	-0.301115371968912
chr1	47310759	47317924	-	7165	CYP4Z1	+	-0.585793221489362
chr1	52019821	52131192	-	111371	OSBPL9	+	-0.353158469942084
chr1	52388155	52404127	-	15972	ZFYVE9	+	-0.153554992185714
chr1	53226828	53235297	-	8469	SCP2	+	-0.759114260194805
chr1	53451698	53467261	-	15563	CPT2	+	-0.309701888755981
chr1	53480132	53492383	-	12251	LOC100507564	+	-0.403791544728033
chr1	54148415	54178435	-	30020	DIO1	+	-0.2284017795625
chr1	62688281	62847996	-	159715	ANGPTL3, USP1	+	-0.27770415340649
chr1	63667254	63706208	-	38954	ALG6	+	-0.261000742044118
chr1	65464345	65469854	-	5509	AK4	+	-0.607394799924812
chr1	65664645	65672702	-	8057	LEPROT, LEPR	+	-0.17339751440678
chr1	66747609	66851381	-	103772	SGIP1	+	-0.593243932967525
chr1	66854520	66969986	-	115466	SGIP1, MIR3117	+	-0.517204875247015
chr1	76024768	76033405	-	8637	SNORD45A, SNORD45B, SNORD45C, RABGGTB	+	-0.299748010358974
chr1	77795830	77922578	-	126748	AK5	+	-0.418407797743838
chr1	78104812	78218811	-	113999	FAM73A, NEXN	+	-0.343681946676848
chr1	84343419	84366892	-	23473	PRKACB	+	-0.0924875402343173
chr1	85555965	85821918	-	265953	CYR61	+	-1.53102991931033
chr1	89066815	89073907	-	7092	PKN2	+	-0.285070195380435
chr1	90170453	90175306	-	4853	LRRC8D	+	-0.481522035271318
chr1	92466732	92469295	-	2563	C1orf146	+	-0.430815491891892
chr1	92485680	92537911	-	52231	RPAP2	+	-0.237598699114659
chr1	93074033	93199452	-	125419	SNORA66, SNORD21, RPL5	+	-0.622861723029508
chr1	93799424	93918937	-	119513	LOC100129046	+	-0.462637061878827
chr1	101176449	101188520	-	12071	SLC30A7	+	-0.265910978679245
chr1	109258436	109307289	-	48853	GPSM2	+	-0.42886061521114
chr1	110011900	110019586	-	7686	GSTM2	+	-0.282764029206897
chr1	110030180	110040705	-	10525	GSTM1	+	-0.1555885947
chr1	111783926	111793400	-	9474	ATP5F1	+	-0.25521216881579
chr1	112794871	112803689	-	8818	CTTNBP2NL	+	-0.415681363851852
chr1	112952889	112963613	-	10724	CAPZA1	+	-0.289990503359375
chr1	117967207	117972420	-	5213	FAM46C	+	-0.733762338028169
chr1	142494973	142512564	-	17591	LOC100130000	+	-0.182974432450593
chr1	144167335	144182271	-	14936	ANKRD34A	+	-0.200846292881356
chr1	144458012	144595702	-	137690	GPR89C, PDZK1	+	-0.410210734291569
chr1	146363363	146398362	-	34999	LOC100130000	+	-0.538620700612814
chr1	147199920	147212272	-	12352	LOC645166	+	-0.250029523970588
chr1	148124831	148125923	-	1092	HIST2H2AC	+	-0.434414222
chr1	149800623	149812532	-	11909	TUFT1	+	-0.214652881493213
chr1	158443484	158452100	-	8616	PEA15	+	-0.209302281186441
chr1	158525365	158579646	-	54281	SUMO1P3	+	-0.360085424444444
chr1	160757259	160765703	-	8444	UHMK1	+	-0.35270524780303
chr1	160798665	160834022	-	35357	UAP1	+	-0.306238847115987
chr1	165088995	165111645	-	22650	POGK	+	-0.296541351252654
chr1	166023382	166026618	-	3236	MPZL1	+	-0.541902526190476
chr1	166291048	166292987	-	1939	DCAF6	+	-0.383047795348837
chr1	169505350	169510388	-	5038	FMO1	+	-0.75736946984127
chr1	172019069	172060696	-	41627	DARS2, KLHL20	+	-0.316428001797066
chr1	172092605	172105135	-	12530	ZBTB37, LOC100506046, DARS2	+	-0.648315152535211
chr1	173245475	173257655	-	12180	CACYBP	+	-0.372985473059361
chr1	178391327	178442375	-	51048	QSOX1, FLJ23867	+	-0.40018457909749
chr1	178504499	178738341	-	233842	LHX4	+	-0.374082668858992
chr1	181378235	181381374	-	3139	LAMC1	+	-0.971590696428571
chr1	191414870	191417629	-	2759	CDC73	+	-1.94434435863014
chr1	191421262	191422508	-	1246	CDC73	+	-0.9628033
chr1	199835536	199941126	-	105590	NAV1	+	-0.25935660121197
chr1	199988199	200064480	-	76281	MIR1231, NAV1	+	-0.285816934463397
chr1	200813609	200823991	-	10382	PPP1R12B	+	-0.22388644562249
chr1	201974357	201979785	-	5428	ATP2B4	+	-0.7719623932
chr1	208470975	208474329	-	3354	SERTAD4	+	-0.258716874117647
chr1	210282426	210305232	-	22806	DTL	+	-0.198936640588235
chr1	210845423	210878450	-	33027	ATF3, FAM71A	+	-0.21008535909589
chr1	211231425	211254822	-	23397	VASH2	+	-0.292770178026635
chr1	212879899	212887655	-	7756	CENPF	+	-0.445294381721698
chr1	216583682	216598823	-	15141	TGFB2	+	-0.295279868942598
chr1	216680753	216683805	-	3052	TGFB2	+	-0.453440552380953
chr1	220867968	220870381	-	2413	MIA3	+	-0.292422968823529
chr1	228481598	228484893	-	3295	GALNT2	+	-0.630203306818182
chr1	232586297	232621236	-	34939	C1orf31	+	-0.496701163607595
chr1	233676911	233685998	-	9087	TBCE	+	-0.329135380344828
chr1	234766144	234822530	-	56386	LGALS8	+	-0.219962669280206
chr1	238412804	238459394	-	46590	FMN2	+	-0.247917295573333
chr1	239822329	239870070	-	47741	KMO	+	-0.726092479097702
chr1	246094522	246127403	-	32881	TRIM58, OR2W3	+	-0.508892472167431
chr6	1212213	1340564	-	128351	FOXF2, FOXQ1	+	-0.312201358737229
chr6	7528723	7531977	-	3254	DSP	+	-0.325562874835165
chr6	7826374	7852974	-	26600	BMP6	+	-0.287377784606164
chr6	17717215	17815556	-	98341	FAM8A1	+	-0.219994915349507
chr6	18328799	18372321	-	43522	KDM1B	+	-0.231323612334802
chr6	26232006	26232877	-	871	HIST1H2AC	+	-0.45167615
chr6	26304907	26307895	-	2988	HIST1H2BF	+	-0.164397767567568
chr6	26333345	26343600	-	10255	HIST1H3E	+	-0.205294943935185
chr6	26374925	26381266	-	6341	HIST1H2BI	+	-0.350592724770642
chr6	27208366	27209405	-	1039	HIST1H2AG	+	-0.590309543333333
chr6	27222229	27224016	-	1787	HIST1H2AH, MIR3143	+	-0.464572160731707
chr6	27882930	27884668	-	1738	HIST1H2AI	+	-0.361119812244898
chr6	27888519	27897112	-	8593	HIST1H2BM	+	-0.250904517478992
chr6	27939488	27943731	-	4243	HIST1H2AL	+	-0.828663915053763
chr6	27965891	27969495	-	3604	HIST1H2BO	+	-0.507503512987013
chr6	29148499	29155775	-	7276	LOC100129636	+	-0.221617718544304
chr6	30763556	30806553	-	42997	TUBB	+	-0.370700262788571
chr6	31954591	31976948	-	22357	C2	+	-0.236226777277228
chr6	32920912	32929191	-	8279	LOC100507463	+	-0.369163124202127
chr6	33325738	33347556	-	21818	HCG25	+	-0.322551491924812
chr6	36554404	36600093	-	45689	KCTD20	+	-0.391822771174623
chr6	36999216	37003613	-	4397	C6orf89	+	-0.237587198113208
chr6	39977130	39986124	-	8994	DAAM2	+	-0.261185407380952
chr6	41865251	41892096	-	26845	TOMM6	+	-0.364404873015873
chr6	52467281	52550013	-	82732	EFHC1	+	-0.882378740759115
chr6	53246259	53273202	-	26943	MIR5685	+	-0.185524872687386
chr6	57145971	57195029	-	49058	BAG2	+	-0.423268933737805
chr6	79967297	80001200	-	33903	LOC100288198	+	-0.377960485717666
chr6	88017691	88032200	-	14509	ZNF292	+	-0.255497066699717
chr6	88267515	88355898	-	88383	SLC35A1	+	-0.571817412551647
chr6	109103183	109114682	-	11499	FOXO3	+	-0.315538441586207
chr6	117162758	117192094	-	29336	KPNA5	+	-0.419170505507692
chr6	117988309	117997588	-	9279	DCBLD1	+	-0.307673258011364
chr6	125162163	125326261	-	164098	NKAIN2	+	-0.481596856508467
chr6	129290138	129302784	-	12646	LAMA2	+	-0.589600438770949
chr6	129511549	129522261	-	10712	LAMA2	+	-0.255571166358696
chr6	131195675	131425076	-	229401	LOC100507203	+	-0.902871048129789
chr6	134244671	134268245	-	23574	TCF21	+	-0.289816325788889
chr6	138983473	139055157	-	71684	FLJ46906	+	-0.234572598116761
chr6	143785924	143814450	-	28526	PEX3	+	-0.407500495135624
chr6	144186515	144193359	-	6844	PHACTR2	+	-0.633529775294118
chr6	144983749	144988810	-	5061	UTRN	+	-0.132002816885246
chr6	145188080	145201674	-	13594	UTRN	+	-0.13917038275974
chr6	145213834	145215585	-	1751	UTRN	+	-0.630594697959184
chr6	146246551	146273091	-	26540	LOC100507557	+	-0.16337223288425
chr6	150180495	150226559	-	46064	LOC100652739	+	-0.468376100031807
chr6	151130745	151225562	-	94817	PLEKHG1	+	-0.363585867129701
chr6	151360142	151378610	-	18468	MTHFD1L	+	-0.153246071204482
chr6	155602819	155678032	-	75213	CLDN20, TIAM2	+	-0.306888407152588
chr6	159105893	159159500	-	53607	SYTL3	+	-0.821378967836975
chr6	160119063	160130345	-	11282	ACAT2	+	-0.246611777992424
chr6	169785443	169865448	-	80005	C6orf120	+	-0.349278299740951
chr1	795761	800019	+	4258	FAM41C	-	-0.348961403267327
chr1	9674115	9715891	+	41776	CLSTN1	-	-0.313119698129371
chr1	11789624	11842125	+	52501	NPPB, NPPA	-	-0.184922159095454
chr1	22069632	22090162	+	20530	HSPG2	-	-0.298362010662125
chr1	24612669	24675754	+	63085	C1orf201	-	-0.701143249810606
chr1	32903504	32918989	+	15485	SYNC	-	-0.255702617514124
chr1	32999771	33016450	+	16679	YARS	-	-0.138302210730159
chr1	41217526	41287425	+	69899	SCMH1, SLFNL1	-	-0.370828358109091
chr1	43597173	43601832	+	4659	ELOVL1	-	-1.11320733336364
chr1	46496919	46517059	+	20140	LRRC41	-	-0.268957956294278
chr1	47124776	47166609	+	41833	CYP4Z2P	-	-0.220971244173554
chr1	48673996	48683171	+	9175	SPATA6	-	-0.485355740322581
chr1	52550822	52593176	+	42354	CC2D1B	-	-0.185824246340509
chr1	52606572	52611130	+	4558	ORC1	-	-0.458820479245283
chr1	53301316	53340626	+	39310	SLC1A7	-	-0.410047684155983
chr1	55297811	55309137	+	11326	USP24	-	-0.194535413259259
chr1	62673662	62695076	+	21414	DOCK7	-	-0.35457255287703
chr1	78097455	78190038	+	92583	FUBP1	-	-0.831195923723555
chr1	85733348	85734632	+	1284	DDAH1	-	-0.367432368702703
chr1	91559241	91568344	+	9103	HFM1	-	-0.270373736956522
chr1	91621405	91631854	+	10449	HFM1	-	-0.190593217326733
chr1	94767011	94785795	+	18784	F3	-	-0.603669542139423
chr1	109221136	109283231	+	62095	CLCC1	-	-0.374367534760508
chr1	110637006	110641155	+	4149	LOC440600	-	-0.854193183653846
chr1	143661418	143729692	+	68274	PDE4DIP	-	-0.395545425741411
chr1	153284072	153309500	+	25428	LOC100505666	-	-0.184155586256983
chr1	153378888	153406682	+	27794	DPM3	-	-0.311716822287234
chr1	158443341	158457892	+	14551	DCAF8	-	-0.230686550694087
chr1	161558097	161589354	+	31257	RGS5	-	-0.467932716162048
chr1	167362360	167369856	+	7496	NME7	-	-0.376556259533679
chr1	177046841	177113028	+	66187	ANGPTL1	-	-0.30323156027959
chr1	199883855	200099368	+	215513	RNU6-79	-	-0.407399341950187
chr1	200764718	200834595	+	69877	SYT2	-	-0.327497765291231
chr1	208472890	208486499	+	13609	C1orf133	-	-0.400335424929179
chr1	210275165	210354048	+	78883	INTS7	-	-0.356945521754084
chr1	213813627	213864381	+	50754	USH2A	-	-0.243712994653465
chr1	216585022	216692596	+	107574	LOC728463	-	-0.527643268283508
chr1	226661698	226700721	+	39023	TRIM17, HIST3H3	-	-0.285496713948413
chr1	229972945	230153185	+	180240	DISC2	-	-0.287454469708894
chr1	233639450	233680164	+	40714	B3GALNT2	-	-0.197477833432203
chr6	7931592	7934279	+	2687	MUTED-TXNDC5	-	-0.319393362162162
chr6	11292063	11300697	+	8634	NEDD9	-	-0.18774528856383
chr6	11683624	11851051	+	167427	ADTRP	-	-0.375581226642117
chr6	15640318	15648654	+	8336	DTNBP1	-	-0.116824594046512
chr6	26306246	26313179	+	6933	HIST1H2AD, HIST1H3D	-	-0.286278113643411
chr6	26358626	26365070	+	6444	HIST1H3F	-	-0.232758864393939
chr6	27208258	27215584	+	7326	HIST1H2BK, HIST1H2BJ	-	-0.456789844065041
chr6	27220539	27234502	+	13963	HIST1H2BK	-	-0.2247574765
chr6	27883480	27886629	+	3149	HIST1H2BL	-	-0.661043920481928
chr6	27890234	27892369	+	2135	HIST1H2AJ	-	-0.694029536842105
chr6	27913822	27915494	+	1672	HIST1H2AK	-	-0.948225957894737
chr6	27940098	27943514	+	3416	HIST1H1B	-	-0.536305807714286
chr6	27963580	27970281	+	6701	HIST1H2AM, HIST1H3J	-	-0.320128696666667
chr6	30795673	30805877	+	10204	FLOT1	-	-0.619901054748603
chr6	31226599	31240506	+	13907	POU5F1, CCHCR1	-	-0.514716422491103
chr6	31815151	31856646	+	41495	VARS, VWA7	-	-0.340808519375
chr6	36812209	36818917	+	6708	CPNE5	-	-0.163828943395062
chr6	40486645	40499830	+	13185	LRFN2	-	-0.150678026980392
chr6	57145496	57170055	+	24559	RAB23	-	-0.401388324187867
chr6	114417783	114504616	+	86833	HS3ST5	-	-0.289227921934894
chr6	116928255	116947546	+	19291	BET3L	-	-0.227360669457013
chr6	131232060	131233140	+	1080	EPB41L2	-	-0.503255751612903
chr6	138230503	138245865	+	15362	LOC100130476	-	-0.38585641446384
chr6	143177151	143284967	+	107816	HIVEP2	-	-0.624892918192672
chr6	149941768	149960499	+	18731	KATNA1	-	-0.157999116867924
chr6	159105491	159128733	+	23242	EZR, MIR3918	-	-0.178378915171756
chr6	160102989	160123138	+	20149	SNORA20, TCP1, LOC100129518	-	-0.455048462142857
