# Supplementary material for: A vlincRNA participates in senescence maintenance by relieving H2AZ-mediated repression at the INK4 locus
Source: Nat Commun. 2015 Jan 20;6:5971. doi: 10.1038/ncomms6971 (PMC4309439; doi:10.1038/ncomms6971)
Supplement: Supplementary Data 3 — List of the putative vlinc transcript domains whose expression changed during oncogene-induced senescence [file ncomms6971-s4.xlsx]

## Sheet: ALL (2)
Supplementary Data 3: List of the putative vlinc transcript domains whose expression changed during oncogene-induced senescence
For each vlinc domain, the chromosome (sid) from which the domain has been found, its beginning, its end, its strand on the chromosome, and its length are annotated.
Antisense vlincRNAs are highlighted in yellow.
The genes for which the vlincs are antisense, and their strand, are listed.
The average ratio (Senescence over Proliferative (Control),Log2) of the domain is given in the last column.
sid	beg	end	domain strand	domain length	antisense to	gene strand	SENVSCONT_AVG_Zone_MeanOnCount
chr1	9084017	9185741	-	101724			1.95345
chr1	9275252	9346070	-	70818	SPSB1	+	0.339258
chr1	67576301	67646650	-	70349	IL12RB2	+	0.256192
chr1	79300420	79426836	-	126416			0.472263
chr1	84733317	84790316	-	56999	RPF1	+	0.32079
chr1	86807389	87037851	-	230462	SH3GLB1, CLCA4, CLCA3P	+	0.630333
chr1	119807201	119991774	-	184573	HSD3BP4, HSD3B1	+	0.798211
chr1	143331466	143608926	-	277460	NBPF9	+	0.216911
chr1	143984220	144037478	-	53258	NBPF10, NOTCH2NL	+	0.167502
chr1	168898485	168985947	-	87462	PRRX1	+	0.466582
chr1	196958804	197142569	-	183765	PTPRC	+	0.267419
chr1	198549633	198640665	-	91032			0.416088
chr1	206036039	206107556	-	71517	LOC148696	+	0.762324
chr1	220032184	220305908	-	273724			2.51313
chr1	222785552	223027376	-	241824	CNIH3	+	0.661606
chr1	229191000	229242110	-	51110	ARV1	+	0.320665
chr1	230245406	230315024	-	69618			0.27266
chr1	236579898	236717491	-	137593			0.220709
chr6	9512367	9591299	-	78932			0.186573
chr6	44084328	44150383	-	66055			0.275367
chr6	72074074	72177164	-	103090			0.144785
chr6	81529863	81718863	-	189000			0.336382
chr6	86211483	86262243	-	50760	NT5E	+	0.344859
chr6	129752060	129939485	-	187425	LAMA2	+	0.575656
chr6	136360964	136553795	-	192831	PDE7B	+	0.388278
chr6	158142037	158285747	-	143710	SNX9	+	0.285265
chr1	9130579	9185814	+	55235	MIR34A	-	0.812601
chr1	23301537	23354950	+	53413	LUZP1	-	0.787173
chr1	39098335	39156853	+	58518	GJA9-MYCBP, RHBDL2, GJA9, MYCBP	-	0.350748
chr1	85514804	85695029	+	180225	DDAH1, BCL10	-	0.392359
chr1	87490813	87641072	+	150259	LOC100505768	-	0.245401
chr1	119484733	119598698	+	113965	WARS2	-	0.348965
chr1	146468177	146778118	+	309941	PPIAL4E, PPIAL4F, PPIAL4D, NBPF14	-	0.350911
chr1	148083206	148137871	+	54665	HIST2H2BE, HIST2H4A, HIST2H2AB, HIST2H2BC, HIST2H4B	-	0.641445
chr1	222783230	223026613	+	243383			2.00194
chr1	234385398	234504948	+	119550	ERO1LB	-	0.532146
chr6	26046335	26100317	+	53982			0.263173
chr6	64403795	64556099	+	152304	EYS	-	0.450328
chr6	74835560	74937981	+	102421			0.21201
chr6	83127916	83210554	+	82638			0.32218
chr6	111693193	111762591	+	69398	REV3L	-	0.319039
chr1	4585	67675	-	63090	OR4F5	+	-0.270032
chr1	572408	707188	-	134780			-0.176
chr1	39548900	39606432	-	57532	MACF1	+	-0.25321
chr1	56472843	56817900	-	345057			-0.851227
chr1	66747609	66851381	-	103772	SGIP1	+	-0.593244
chr1	66854520	66969986	-	115466	SGIP1, MIR3117	+	-0.517205
chr1	78104812	78218811	-	113999	NEXN, FAM73A	+	-0.343682
chr1	171103643	171169613	-	65970			-0.283427
chr1	171349897	171443355	-	93458			-0.937088
chr1	178391327	178442375	-	51048	QSOX1, FLJ23867	+	-0.400185
chr1	199835536	199941126	-	105590	NAV1	+	-0.259357
chr1	199988199	200064480	-	76281	MIR1231, NAV1	+	-0.285817
chr1	220708273	220760894	-	52621			-0.233039
chr6	1212213	1340564	-	128351	FOXQ1, FOXF2	+	-0.312201
chr6	77437627	78125518	-	687891			-0.539023
chr6	78620830	78710871	-	90041			-0.285871
chr6	78725056	78970629	-	245573			-0.395528
chr6	79014068	79067668	-	53600			-0.240762
chr6	79081467	79372307	-	290840			-0.559987
chr6	82463658	82520616	-	56958			-0.27101
chr6	125162163	125326261	-	164098	NKAIN2	+	-0.481597
chr6	138983473	139055157	-	71684	FLJ46906	+	-0.234573
chr6	151130745	151225562	-	94817	PLEKHG1	+	-0.363586
chr6	153295465	153345615	-	50150			-0.346063
chr1	98306767	98498823	+	192056			-0.323488
chr1	143661418	143729692	+	68274	PDE4DIP	-	-0.395545
chr1	176776055	176880820	+	104765			-0.243983
chr6	11683624	11851051	+	167427	ADTRP	-	-0.375581
chr6	114417783	114504616	+	86833	HS3ST5	-	-0.289228
chr6	143177151	143284967	+	107816	HIVEP2	-	-0.624893
